# Supplementary material for: Genome-wide dynamic network analysis reveals a critical transition state of flower development in Arabidopsis
Source: BMC Plant Biol. 2019 Jan 7;19:11. doi: 10.1186/s12870-018-1589-6 (PMC6323737; doi:10.1186/s12870-018-1589-6)
Supplement: Supplementary file 2 — Figure S1. List of genes for the DNB module during Arabidopsis flower development. (TXT 2 kb) [file 12870_2018_1589_MOESM2_ESM.txt]

AT1G21580
AtATG18b
AT2G30670
AT5G36657
HOG1
AT1G21330
AT5G45570
ATMKK5
AT1G67400
AT3G02555
AT5G28830
AT1G73490
CBP20
AT4G03837
ATUPF3/UPF3
AT3G57062
AGL46
AT5G49400
AT2G27160
AT5G43930
AT1G66430
AT3G14600
AT5G10750
AT4G19390
MIR834a
AT1G31070
ATOFP4/OFP4
AT1G69340
AT5G52180
NAP
RIE1
PDE319/SCA3
FRS8
GATL10
CI51
CAB3
AT1G50800
AT4G29700
AT4G08520
FLA2
AT4G23260
ATNUDT22
AT2G25760
AT1G78880
AT3G25260
AT2G04795
AT5G28500
AIR12
AT5G42220
AT1G64640
GAMMA-VPE
AT1G80870
AT1G42450
AT2G47690
SHY2
AT4G33280
AT3G18420
AT5G20660
AT1G79910
AT5G56330
AT4G32920
AT3G43682
AT1G17520
AT1G36745
AT5G57565
KUP7
AT3G29767
AT4G40070
TOZ
AT3G14980
BES1
AT2G34123
CYP71B10
AT4G34070
AT5G39160
AT5G16460
IAA18
AT4G22517
AT3G07820
AT2G07490
AT2G43030
SEC1A
NAP57
AT5G27010
AtMYB14/Myb14at
AT5G38197
AT4G10730
AT2G29710
AT4G35025
AtRABC2b/AtRab18C
AT5G56410
AT3G15240
AT1G43000
AT5G47810
AT3G13230
AT1G59675
AT3G44370
AT4G28940
AT4G16260
AT3G31365
AT3G30220
AT5G39473
AT2G38220
TET5
AT1G28590
AT2G12440
HSP81-1
NIP4;2/NLM5
NHO1
AT4G22140
ATGSR2
AT5G25920
AT5G46030
AT1G55390
AT4G20640
AT2G44970
AT4G32800
AT5G26280
AT4G27040
AT3G25950
AT3G17080
AT1G51830
ETC1
AT5G55410
ATOCT2
AT2G03938
GALT1
AT1G32049
ATGMII/GMII
AT1G67720
AT5G60945
AT1G55430
WRKY36
AT4G17310
SCPL21
AT1G62290
AT3G26480
GF14 PI/GRF13
AT1G52650
PGP17
RAP2.6
LCR18
AT5G50490
TCH3
ATPPME1
AT4G08990
AT1G65870
AT3G60270
AT4G03945
AT4G06536
AT2G04070
AT5G37460
AT1G43886
AT2G34240
AT4G25860
AT4G28700
AT2G21810
AT1G52770
SCPL51
AT3G23310
CYP81K1
HIS1-3
SADHU8-1
AT5G15190
ATGOLS2
SLAH2
AGL87
AT1G57550
AT3G28157
AT2G30540
AT5G35890
AT5G10770
AT1G64561
ATGLR1.2
AT1G60190
AT1G76590
AT5G12380
ATPPC1
AT2G29010
LHCA3
AT5G43211
AT1G15330
AT3G61270
AT5G43230
AT1G51870
SYP131
AT4G25930
AT3G46270
AT1G23520
ATDCI1
AT5G67350
GSA2
AT2G29850
IMS2/MAM-L/MAM3
SEC61 BETA
ZAP1
AT2G39060
AT3G05640
AT5G54600
ATCDPMEK
AT5G38760
AT3G57400
LOB
AT1G22160
AT4G38220
ATNAP12
AT4G18070
AT4G25610
AT1G72690
AT4G01400
AT2G31370
AT1G70100
ATCBL3
COP9
AT2G18100
AT4G14760
AT5G19970
AT2G31390
AT5G57785
RPL27
AT1G43675
ATGPAT4/GPAT4
AT2G29300
AT1G76360
AT4G01310
PDF1B
AT3G12320
AT5G63150
CYCD5;1
AT3G23200
ATEM1
AT5G05160
AT2G37590
