# Supplementary material for: Genome-wide dynamic network analysis reveals a critical transition state of flower development in Arabidopsis
Source: BMC Plant Biol. 2019 Jan 7;19:11. doi: 10.1186/s12870-018-1589-6 (PMC6323737; doi:10.1186/s12870-018-1589-6)
Supplement: Supplementary file 3 — Figure S2. Detailed description of the identified DNB module for Arabidopsis flower development. (TXT 95 kb) [file 12870_2018_1589_MOESM3_ESM.txt]

ID_REF	GSM1574656	GSM1574657	GSM1574658	GSM1574659	GSM1574660	GSM1574661	GSM1574662	GSM1574663	GSM1574664	GSM1574665	GSM1574666	GSM1574667	GSM1574668	GSM1574669	GSM1574670	GSM1574671	GSM1574672	GSM1574673	GSM1574674	GSM1574675	GSM1574676	GSM1574677	GSM1574678	GSM1574679	GSM1574680	GSM1574681	GSM1574682	GSM1574683	GSM1574684	GSM1574685	GSM1574686	GSM1574687	GSM1574688	GSM1574689	GSM1574690	GSM1574691	GSM1574692	GSM1574693	GSM1574694	GSM1574695	GSM1574696	GSM1574697
AT1G21580	1.00E-01	-0.171129	-0.0963929	0.00E+00	0.00E+00	-0.0522671	0.00E+00	0.00E+00	0.00E+00	0.00E+00	0.00E+00	0.034041	0.00E+00	-0.564715	-0.802226	-0.264338	0.00E+00	-0.154947	-0.411305	0.00E+00	-0.0957139	-0.511746	0.00E+00	0.0209577	0.00E+00	-0.510021	0.00E+00	0.00E+00	0.00E+00	0.00E+00	-0.485515	0.00E+00	-0.0909757	-0.652842	0.00E+00	-0.305223	0.00E+00	-0.599783	-0.772031	-0.1361	0.00E+00	0.00E+00
AtATG18b	0.0565944	-0.00750748	0.0390441	0.128709	-0.0281422	-0.0411047	0.0638189	-0.00563128	-0.15797	0.0496466	0.0417165	0.0578517	-0.145229	0.0250801	-0.0201969	-0.162059	-0.0101062	-0.0333254	-0.199693	-0.233161	-0.120539	-0.245954	-0.0669642	-0.145032	-0.212053	-0.0376407	-0.145706	0.0363586	-0.0485522	-0.114679	-0.0188523	-0.018121	0.0257716	-0.0880772	0.0610969	0.0612025	-0.0369487	-0.00992716	0.0261572	-0.000661701	-0.0230594	0.0698424
AT2G30670	0.00E+00	-0.395017	0.00E+00	0.00E+00	0.00E+00	-0.450251	0.00E+00	0.00E+00	0.00E+00	0.00E+00	0.00E+00	-0.0666884	0.00E+00	0.00E+00	-0.893175	-0.205081	0.00E+00	0.00E+00	-0.520965	-0.828524	0.00E+00	-0.730266	0.00E+00	0.00E+00	0.00E+00	-0.780488	0.00E+00	-0.138648	0.00E+00	0.00E+00	0.00E+00	0.00E+00	0.00E+00	-0.571265	0.00E+00	0.00E+00	0.00E+00	0.00E+00	-0.579726	-0.292191	-0.665684	-0.712319
AT5G36657	0.488022	0.140284	0.315242	0.486731	0.316423	0.225986	0.662881	-0.0640149	0.276689	0.541457	0.398475	0.566991	0.284872	0.587101	-0.205431	0.481267	0.276314	0.445784	0.482914	0.367758	0.540346	0.555293	0.455291	0.418424	0.298642	0.394393	0.24369	0.607198	0.37198	0.49438	0.55594	0.240663	0.515822	0.223982	0.504056	0.880399	0.296766	0.382714	-0.535752	-0.605309	-1.21294	-1.21854
HOG1	0.191154	0.056431	0.0401424	0.21178	0.0271773	0.041195	0.137002	0.0659472	-0.0915682	0.181405	0.0969711	0.120648	-0.023686	0.083796	0.0434781	-0.0502786	0.0806059	0.0680193	-0.0654248	0.0460088	0.00799808	-0.0855334	0.0964506	-0.0490194	-0.121045	0.0711359	-0.034258	0.160794	0.0383158	-0.0529304	-0.049441	0.0077405	-0.0121343	-0.117196	-0.00689006	-0.0120786	-0.136931	-0.103845	-0.0702698	-0.122434	-0.0944962	-0.0198748
AT1G21330	0.00E+00	0.00E+00	0.00E+00	0.00E+00	0.00E+00	0.00E+00	0.00E+00	0.00E+00	0.00E+00	0.00E+00	0.00E+00	-0.165246	0.00E+00	0.00E+00	0.00E+00	0.00E+00	0.00E+00	0.00E+00	-0.49766	0.00E+00	0.00E+00	-0.77553	0.00E+00	0.00E+00	0.00E+00	-0.619391	0.00E+00	-0.0682732	0.00E+00	0.00E+00	0.00E+00	0.00E+00	0.00E+00	-0.329563	0.00E+00	-0.147805	0.00E+00	0.00E+00	-0.628636	-0.106525	0.00E+00	0.00E+00
AT5G45570	0.00E+00	-0.476502	0.00E+00	-0.180852	0.00E+00	-0.38273	0.00E+00	0.00E+00	-0.0170323	0.00E+00	0.00E+00	0.00E+00	-0.416226	-0.48172	-0.78479	-0.191558	0.00E+00	0.00E+00	-0.46072	0.00E+00	0.00E+00	-0.338597	0.00E+00	0.00E+00	0.00E+00	-0.60474	-0.438142	-0.0978476	0.00E+00	0.00E+00	-0.673973	0.00E+00	0.00E+00	-0.688006	0.00E+00	0.374615	0.00E+00	-0.349975	-0.0313793	-0.0991327	0.00E+00	0.00E+00
ATMKK5	0.179219	0.0925744	0.0612609	0.144364	-0.00907304	0.012799	0.10425	0.00699309	-0.172935	0.118701	0.0721219	0.0569996	-0.0110996	0.0764456	0.00800857	-0.0581568	0.111475	0.0433232	-0.0642718	0.0644965	-0.0496255	-0.0764529	0.079979	-0.033619	-0.0522745	0.0826126	-0.0224667	0.189323	0.0846722	0.0106242	0.0402532	0.0884725	0.0832572	0.0669136	0.113481	0.148806	-0.0444809	0.0721325	0.0434531	-0.00247872	0.0399557	0.025527
AT1G67400	0.0524385	-0.0364841	-0.151166	-0.00913191	-0.116328	-0.155731	-0.00798461	-0.0107256	-0.281868	0.0738334	0.0454502	-0.00568447	-0.0604785	0.0621772	-0.0208102	-0.108277	0.105012	0.0834037	-0.0536827	0.113075	-0.00452167	-0.108281	0.0967729	0.0103159	-0.0886247	0.160377	0.036684	0.156669	0.112537	0.0689418	0.0629022	0.183853	0.260146	0.213856	0.301095	0.336378	0.239986	0.327933	0.303703	0.252661	0.461966	0.41421
AT3G02555	-0.0373237	-0.0733292	-0.145627	0.0576788	-0.15081	-0.123294	0.0330935	-0.0897419	-0.316084	0.0767069	-0.0958945	-0.125853	-0.086943	-0.0624809	-0.104513	-0.173017	-0.0712183	-0.0604596	-0.124432	-0.0227863	-0.127144	-0.186249	-0.0216142	-0.104674	-0.0605355	0.00761502	-0.105256	0.120772	-0.0143452	-0.12787	-0.0317766	-0.0282069	-0.0689665	0.0122626	-0.108203	-0.030132	0.146612	0.0943458	0.13778	-0.289353	-0.376094	-0.214093
AT5G28830	-0.0535351	-0.0170193	-0.0381993	-0.0170028	-0.118627	-0.119961	-0.0760319	-0.0442537	-0.303846	-0.0896855	-0.0829439	-0.14651	-0.1659	-0.0852231	-0.15128	-0.267104	-0.0997448	-0.0951539	-0.203893	0.0194562	-0.1973	-0.206146	-0.0428812	-0.145324	-0.190399	0.0043483	-0.0818595	0.0305416	0.00798052	-0.0822489	-0.0434291	0.00750062	0.0219454	0.00148002	0.0885815	0.13657	-0.0424721	-0.00480574	0.000607965	-0.0605927	-0.116311	-0.065444
AT1G73490	0.0131363	0.0775705	0.0505232	0.0551675	0.0230868	0.00900304	0.0438596	0.0411117	-0.113003	0.101187	0.0864476	0.0441158	-0.0658728	0.0854894	0.0173655	-0.119766	0.0832178	0.0919592	-0.0613309	0.221031	-0.0472778	-0.0803828	0.0876898	-0.0149623	-0.0282023	0.125787	0.0575802	0.137803	0.101203	0.0553974	-0.00782466	0.165798	0.0981398	0.0249432	0.140842	0.176001	0.2153	0.235478	0.220301	0.274611	0.36894	0.340835
CBP20	-0.0148235	0.0922231	-0.024336	-0.0125005	0.00843785	-0.011918	-0.0821498	0.0316978	-0.14898	-0.0443615	0.0635619	-0.0375909	-0.106093	0.046467	0.0143998	-0.132684	0.0559449	0.0369954	-0.115571	0.243581	-0.0457756	-0.157744	0.0916344	-0.0696204	-0.103338	0.11702	0.0661172	0.116919	0.0938814	0.016112	0.0103496	0.203676	0.136656	0.0920628	0.194415	0.16493	0.210255	0.273853	0.23631	0.207067	0.355737	0.357767
AT4G03837	0.00E+00	0.00E+00	0.00E+00	0.00E+00	0.00E+00	0.00E+00	0.00E+00	0.00E+00	0.00E+00	0.00E+00	0.00E+00	0.00E+00	0.00E+00	0.00E+00	0.00E+00	0.00E+00	0.00E+00	0.00E+00	0.00E+00	0.00E+00	0.00E+00	0.00E+00	0.00E+00	0.00E+00	0.00E+00	0.00E+00	0.00E+00	0.00E+00	0.00E+00	0.00E+00	0.00E+00	0.00E+00	0.00E+00	-0.338467	0.00E+00	0.00E+00	0.00E+00	0.00E+00	0.00E+00	-0.0759336	0.00E+00	0.00E+00
ATUPF3/UPF3	0.131296	0.0433039	0.0354439	0.160281	0.0475936	0.0413957	0.136763	0.0756927	-0.102344	0.182443	0.0814922	0.0957779	-0.0410165	0.170789	0.0743463	-0.000207179	0.177928	0.135928	0.00303041	-0.0681499	0.108778	-0.0301562	0.112711	0.11651	0.00327319	0.155251	0.102257	0.22882	0.116544	0.0823302	0.000215674	0.0896617	0.127799	0.0635379	0.124113	0.124107	0.0611819	0.126636	0.19076	0.110094	0.141877	0.232646
AT3G57062	0.258691	0.134025	0.0756045	0.262379	0.13285	0.0519654	0.207803	0.137398	-0.00910708	0.222078	0.0995018	0.175335	-0.0877311	0.0977774	0.0984713	0.00116998	0.123203	0.104488	-0.0434307	-0.139099	0.0591696	-0.0831512	0.0577782	-0.0305619	-0.190183	0.0515752	-0.0802762	0.116517	-0.00387026	-0.0601426	-0.177541	-0.0811549	0.00907849	-0.117818	0.00269364	0.0541653	-0.152555	-0.0861875	-0.0907863	-0.151986	-0.147847	-0.0784908
AGL46	0.00E+00	0.00E+00	0.00E+00	0.00E+00	0.00E+00	0.640954	0.00E+00	0.00E+00	0.00E+00	0.00E+00	0.00E+00	-0.182305	0.00E+00	0.00E+00	0.00E+00	0.00E+00	0.00E+00	0.00E+00	0.00E+00	0.00E+00	0.00E+00	-0.505941	0.00E+00	0.00E+00	0.00E+00	-0.269978	0.00E+00	0.00E+00	0.00E+00	0.00E+00	0.00E+00	0.00E+00	0.00E+00	-0.571312	0.00E+00	0.00E+00	0.00E+00	0.00E+00	0.00E+00	-0.180003	0.00E+00	0.00E+00
AT5G49400	0.065183	0.0104382	0.0311929	0.00840374	-0.0230024	-0.0572696	0.0325403	0.0366737	-0.171677	-0.00840779	0.036257	0.0375852	-0.16446	0.0940429	0.0024691	-0.143913	0.0870097	0.0402809	-0.101995	-0.0750696	0.0188571	-0.102508	0.109125	-0.0272586	-0.119943	0.123326	-0.0533548	0.11758	0.0918514	0.0290368	-0.0667149	0.084154	0.118486	0.0148956	0.137101	0.13794	0.160738	0.288552	0.22153	0.156001	0.293102	0.412777
AT2G27160	0.031639	-0.213114	0.0322616	-0.349476	0.147577	-0.204617	0.212779	-0.105524	0.183185	0.170366	-0.06278	-0.435232	-0.244787	-0.0449477	-0.0830853	-0.196307	-0.0544701	0.0918787	-0.123086	0.0375913	-0.170225	-0.240078	-0.0592539	-0.177899	-0.20304	-0.117192	-0.137193	0.101736	0.0593498	0.012445	0.0490169	0.23755	0.0744694	-0.205113	0.0824403	0.0161996	0.148084	0.166802	0.0779844	-0.0778523	-0.0412498	0.269469
AT5G43930	0.00689843	-0.103067	-0.0608494	0.074437	-0.143838	-0.111775	0.0472234	-0.116391	-0.280742	0.0828712	-0.105603	-0.0610806	-0.0841255	-0.0786065	-0.0781734	-0.114185	-0.0681911	-0.00132848	-0.0597102	-0.0753467	-0.120539	-0.112488	-0.0558958	-0.0640108	-0.0399131	0.00707178	-0.0334633	0.174066	-0.0168506	-0.0516493	-0.044732	-0.0756007	-0.0470104	-0.0290621	-0.121147	-0.0603291	-0.0565837	-0.165257	-0.00235398	-0.0868492	-0.204495	-0.119306
AT1G66430	0.201869	0.153773	0.0795777	0.241972	0.0896893	0.088238	0.178639	0.132023	-0.0718954	0.198185	0.144646	0.10082	0.0596652	0.12307	0.0849299	-0.0357763	0.123964	0.0989957	-0.0516061	0.181696	-0.0169096	-0.103393	0.0032641	-0.0393709	-0.0914755	0.0350336	-0.0382855	0.0844177	-0.0578881	-0.13288	-0.140927	-0.0804594	-0.149546	-0.175225	-0.14448	-0.12922	-0.0575777	-0.0913743	-0.0720145	0.0422468	-0.00296977	0.0759543
AT3G14600	0.00750352	0.0197517	-0.0249686	0.0586955	-0.0592624	-0.0615345	0.0656983	-0.00409371	-0.207563	0.0950196	-0.0123871	-0.0504677	-0.0479477	0.0416061	-0.0129013	-0.0941589	0.0585156	0.0413573	0.0145911	0.175945	-0.0270183	-0.0289729	0.0747597	-0.0303002	0.0250087	0.128604	0.056946	0.204479	0.110778	0.0470563	0.0269171	0.104311	0.0902762	0.104591	0.0788252	0.172091	0.220728	0.199021	0.229512	0.264386	0.282892	0.35988
AT5G10750	0.0652218	0.0397815	-0.101014	0.0644333	-0.00694176	-0.10616	0.0654315	0.0223041	-0.220805	0.0646776	-0.0612686	-0.110473	-0.0154541	-0.00911679	-0.115896	-0.131131	-0.0430531	-0.00292156	-0.0589047	0.162721	-0.216267	-0.0835482	-0.0600978	-0.157908	-0.0701713	0.00471575	-0.0930578	0.0762163	-0.0388947	-0.105833	-0.0288757	-0.00804338	-0.0586861	-0.00995147	-0.0912405	0.00206137	0.0502899	-0.0212656	0.0412108	-0.112203	-0.183078	-0.124201
AT4G19390	-0.0299279	0.0691796	-0.167832	0.00799162	0.027968	-0.0611572	-0.0467595	0.0309687	-0.176823	-0.0169902	0.0249524	-0.0370284	-0.0989756	-0.00169434	-0.0548464	-0.157336	0.0129279	-0.022112	-0.151953	0.07206	-0.151435	-0.200125	-0.00346397	-0.142114	-0.191115	-0.0417847	-0.132789	-0.00498766	-0.00178391	-0.247219	-0.1269	0.0756415	-0.0734301	-0.125629	0.00592974	-0.0355141	0.00301868	0.0376616	-0.0402482	0.0800177	0.145027	0.158745
MIR834a	-0.246734	-0.136418	-0.319395	-0.168728	-0.216675	-0.23118	-0.216967	-0.204197	-0.298769	-0.188111	-0.208997	-0.217185	-0.119743	-0.115496	-0.1692	-0.263623	-0.125617	-0.126421	-0.239767	-0.0293722	-0.178066	-0.22572	-0.123248	-0.225882	-0.143569	-0.17181	-0.127541	-0.116422	-0.124006	-0.197713	-0.19203	-0.0476549	-0.145642	-0.158278	-0.0926597	-0.0505817	-0.0253532	-0.0259004	-0.0303518	0.01264	0.104343	0.171048
AT1G31070	0.166571	0.229606	0.122681	0.14316	0.186953	0.158216	0.104859	0.198109	0.0577946	0.107736	0.250652	0.122775	0.0658666	0.193923	0.140076	-0.0299578	0.165607	0.169936	-0.00875511	0.213954	-0.030428	-0.0850613	0.123532	-0.0477149	-0.0540449	0.112399	0.0145829	0.0404418	0.0708794	-0.0229053	-0.0474521	0.101899	-0.00293071	-0.054846	0.00263132	0.0509523	-0.0873531	-0.0307548	-0.00719307	-0.123587	-0.0792721	-0.0278511
ATOFP4/OFP4	-0.0471898	0.305533	0.158983	0.323851	0.514567	0.398199	0.544871	0.0328002	0.428147	0.464228	0.552418	0.67031	0.511034	1.06626	0.70904	0.445816	0.489309	0.772809	0.47476	0.702677	0.405271	0.486104	0.237096	0.433186	0.0123042	0.291545	0.152168	-0.0501949	0.00487754	-0.234069	-0.381291	-0.230608	-0.374592	-0.354179	-0.405652	-0.195177	0.00450735	-0.208085	-0.162633	-0.451904	-0.738953	-0.735257
AT1G69340	0.175679	-0.0191694	0.0252259	0.192013	-0.0183403	-0.0407759	0.141325	0.0124944	-0.153647	0.159866	-0.0273467	0.0164399	-0.0433859	0.0699111	0.0209228	0.00648448	0.0533005	0.056436	-0.00783305	-0.202674	-0.0455338	-0.0125105	-0.00234778	-0.0382417	-0.0584372	0.0357681	-0.0276298	0.242073	0.00832923	-0.0259316	0.0179192	-0.0482573	0.0072355	0.0652324	0.0074584	-0.0296897	0.00392276	-0.0628547	0.0560338	0.0552605	-0.0379601	0.0301119
AT5G52180	0.169168	0.0132017	0.0583773	0.120137	-0.0596176	-0.0194326	0.0748681	-0.00267156	-0.122875	0.0924139	0.00559303	0.0710299	-0.102115	0.00826877	0.00876354	-0.0424292	0.0393504	0.065171	-0.0340887	-0.158959	-0.0271639	-0.0532114	0.0339696	-0.0227644	-0.0432128	0.039738	0.00181224	0.187648	0.0130951	0.0494215	0.0021752	-0.0467334	0.115913	0.094453	0.167059	0.119566	0.0949343	0.0798004	0.165495	0.128495	0.129099	0.181108
NAP	0.883987	0.88229	0.752422	0.942714	0.755155	0.82467	0.700313	0.827982	0.573162	0.684118	0.742264	0.866153	0.235845	0.559961	0.649054	0.339507	0.494213	0.5413	0.0781544	0.189252	0.433048	-0.130756	0.278905	0.382541	-0.229536	0.23332	0.0530713	0.295107	0.349338	-0.134291	-0.355924	0.134345	-0.151034	-0.432802	-0.100037	-0.351339	-0.480549	-0.431296	-0.703577	-0.586256	-0.434652	-0.665278
RIE1	0.034312	0.0140751	-0.0780505	0.0684534	-0.0364533	-0.0693145	0.0408144	0.0316957	-0.180649	0.0960782	0.0199611	-0.0346696	0.0381322	0.0302006	0.0334943	-0.0545599	0.0822706	0.00823671	-0.0325207	0.175815	-0.0549917	-0.0448066	0.00508395	-0.023167	0.0364203	0.0824598	0.0193579	0.152081	0.0433221	-0.0393574	0.0501556	0.0766182	0.0114611	0.0846181	-0.00676588	-0.0386879	0.072009	0.0372153	0.02495	0.0296492	0.0225	0.0675755
PDE319/SCA3	0.05146	0.142903	0.092191	0.0815536	0.0289041	0.0533261	0.041299	0.0434266	-0.0697623	0.0328011	0.0749266	0.00429717	0.0287302	0.0863676	0.036279	-0.0421352	0.104932	0.0858579	-0.0465242	0.225076	-0.113518	-0.121788	0.00910587	-0.0873674	-0.0697748	-0.0113793	-0.015402	0.043532	-0.0359985	-0.0883495	-0.0549801	0.0810792	-0.0959939	-0.0710469	-0.120382	-0.154641	0.119332	0.0753662	0.0552839	0.04751	0.0791737	0.114677
FRS8	0.0395877	0.0654488	-0.0215574	0.0592407	0.0505029	0.0141224	0.0136778	0.0405997	-0.0711831	0.0180391	0.062955	0.0107387	0.0446376	0.137216	0.0948394	-0.0349243	0.130365	0.0823718	0.0347957	0.0640833	-0.0211212	0.120031	0.0814436	-0.0141196	0.0307271	0.117533	0.0793486	0.108448	0.119524	-0.00170712	-0.00677557	0.128246	-0.00538469	0.0699849	-0.00331652	0.0110704	0.0431319	0.0446458	0.0581682	-0.01986	0.00563449	-0.0363643
GATL10	0.864989	0.958653	0.885334	0.875842	1.07999	0.391267	1.28636	0.831308	0.738883	0.759272	1.26955	0.971871	0.19249	0.687048	0.552113	0.345625	0.618411	0.628771	0.341916	0.404381	0.477012	0.117732	0.584045	0.588506	0.261637	0.409123	0.362739	0.458709	0.351543	0.229283	0.276267	0.292009	0.434087	0.261719	0.58287	0.272501	-0.24938	-0.19264	-0.055802	-0.85745	-0.974649	-0.800956
CI51	0.0682453	-0.050801	0.00954049	-0.0410856	-0.00236994	-0.189538	0.0744022	-0.078451	-0.171949	-0.00171924	-0.0952412	-0.0980785	0.0176018	-0.148965	-0.0886091	-0.146185	-0.0183869	-0.0754246	-0.183453	-0.206414	-0.326362	-0.183621	-0.169411	-0.187411	0.202189	-0.0540868	-0.0322079	0.200494	-0.12506	-0.124419	-0.0955847	0.000647326	0.164841	-0.03019	0.169538	-0.0225821	0.35148	0.136085	0.205142	0.0445165	0.147609	0.1377
CAB3	0.418177	0.371858	0.745801	-0.0727817	0.580551	0.472763	0.716717	0.32189	0.227154	0.640431	0.269047	0.253647	0.0864231	0.21021	0.594293	0.093889	0.358209	0.491781	-0.211432	0.176491	0.473053	-0.0150123	0.0729709	0.0151886	-0.423592	-0.116698	-0.0584139	-0.0197733	0.122061	-0.0950309	-0.252768	0.23988	-0.340645	-0.470148	-0.181807	-0.568991	-0.249674	-0.157056	-0.518088	-0.0904105	-0.124728	-0.251113
AT1G50800	0.00E+00	0.0884339	0.0988317	0.00E+00	0.00E+00	0.00E+00	0.00E+00	0.0186123	0.00E+00	0.00E+00	0.00E+00	0.00E+00	0.00E+00	0.0362128	0.00E+00	0.00E+00	0.00E+00	0.00E+00	0.00E+00	0.00E+00	0.00E+00	0.00E+00	0.0721892	0.00E+00	0.00E+00	0.00122523	0.00E+00	0.110642	0.00E+00	0.00E+00	0.00E+00	0.00E+00	0.00E+00	-0.412057	0.00E+00	0.00E+00	0.00E+00	0.00E+00	0.00E+00	-0.0817716	0.346334	0.00E+00
AT4G29700	0.547144	0.448782	0.485282	0.531289	0.514378	0.493882	0.475944	0.489792	0.271406	0.308962	0.437537	0.685697	0.259587	0.37652	0.340953	-0.0374196	0.201378	0.431106	-0.0621984	0.256042	-0.142855	-0.399317	-0.194665	-0.0900297	-0.281279	-0.0865355	-0.391273	-0.286417	-0.270354	-0.321629	-0.132955	-0.0358605	0.0927868	-0.0689928	0.242766	0.247507	-0.329911	0.0104326	-0.0993612	0.13148	0.140416	0.0578008
AT4G08520	0.0221329	0.0843816	-0.0125838	0.00130212	0.0303363	-0.0225118	7.63E-05	0.0718965	-0.112877	0.00693352	0.0913389	-0.0211203	-0.0423393	0.0899367	0.00336328	-0.0911029	0.0761921	0.0613544	-0.0413747	0.261835	-0.115372	-0.0627468	0.07845	-0.0610633	-0.0244286	0.135906	0.0481264	0.116807	0.0912398	0.0353563	-0.019362	0.156874	0.0897842	0.0594932	0.139885	0.0277557	0.0681192	0.106018	0.0468625	0.154497	0.19325	0.188015
FLA2	0.0532362	0.0975979	-0.080791	-0.0205593	0.0692827	-0.0264641	-0.0851844	0.0615281	-0.204874	-0.107477	0.0252112	-0.137513	-0.0918072	0.065111	-0.0296262	-0.146847	0.0160585	-0.0595536	-0.169	0.122475	-0.19496	-0.122366	0.0700265	-0.153379	-0.115257	0.083908	0.00199195	0.075603	0.0813178	-0.105369	0.0903115	0.249086	0.0587827	-0.00302908	0.146296	0.0386961	-0.0707143	-0.0067121	-0.0726408	-0.157932	-0.255862	-0.170552
AT4G23260	0.00E+00	0.00E+00	0.154082	0.126619	0.113027	0.188133	0.159228	0.128468	0.33188	0.0829875	0.185802	0.290976	-0.0978813	0.344624	0.11068	-0.154443	0.138061	0.258444	-0.18914	0.432325	0.00E+00	-0.251684	0.25361	0.155764	0.024033	0.545253	0.158836	0.194041	0.263562	0.0661992	0.0648782	0.00E+00	-0.144809	-0.248611	0.0849325	-0.0205654	-0.208285	-0.0878988	0.146955	-0.257669	-0.935077	-0.944493
ATNUDT22	0.0277136	-0.0716995	-0.0295837	0.0362813	-0.123799	-0.0637691	0.016509	-0.0772031	-0.218497	0.0515464	-0.0474104	-0.00873091	-0.090517	-0.0205798	0.00257729	-0.117145	0.0147628	0.00926553	-0.10602	-0.090619	-0.0195231	-0.186296	0.00477228	0.0201002	-0.156808	-0.013365	-0.0695078	0.113154	-0.0226929	-0.0714836	-0.164516	-0.14779	-0.115766	-0.179863	-0.0985613	-0.102972	-0.00215526	-0.0172489	0.0661481	-0.0390184	-0.0439934	0.081734
AT2G25760	0.0409781	-0.00488782	-0.054644	0.00841925	-0.0621434	-0.0584718	-0.014332	0.0337212	-0.184015	0.00898851	0.00983448	-0.00961701	-0.0293734	0.0546009	-0.048796	-0.0862814	0.037791	0.0566931	-0.0211421	0.173171	-0.0835488	-0.0620759	0.0152254	-0.0477146	-0.00963984	0.0533867	0.0477923	0.111568	0.0310082	-0.00769306	-0.00713138	0.0800035	0.0350872	0.0655482	-0.0665883	-0.0423077	0.00933658	-0.0461592	0.00079941	0.082881	0.110328	0.120042
AT1G78880	0.00312492	-0.0470142	-0.12122	-0.012547	-0.0827068	-0.143275	-0.0428067	-0.054054	-0.18997	0.0149252	-0.0347845	-0.0805582	0.0535107	-0.0533413	-0.0513678	-0.0380723	0.025115	0.0377537	0.019762	0.185065	-0.21393	0.0103369	-0.0953675	-0.0896456	0.106326	0.014975	0.020326	0.148517	-0.0219823	0.0220713	0.0796702	0.168198	0.146829	0.309678	0.15167	0.0245609	0.353382	0.235397	0.137447	0.216055	0.215457	0.14979
AT3G25260	1.07594	1.49189	1.63508	1.84242	1.56826	1.37323	1.73151	0.951761	1.21856	1.7372	1.62881	1.18502	1.19292	1.53917	1.36628	0.831337	1.66834	1.47178	0.973184	1.80354	1.40691	1.24195	1.69846	1.67274	1.67069	1.5386	1.71141	1.56771	1.6425	1.63586	-0.872261	-0.425801	-0.79188	-0.660138	-0.985535	-1.41753	-0.0242513	-0.0739775	-0.220821	0.0766004	0.688661	0.745304
AT2G04795	0.00E+00	0.00E+00	0.00E+00	0.00E+00	0.00E+00	0.00E+00	0.00E+00	0.00E+00	0.00E+00	0.00E+00	0.00E+00	0.00E+00	0.00E+00	-0.147877	0.00E+00	0.00E+00	0.00E+00	0.00E+00	0.00E+00	0.00E+00	0.00E+00	0.00E+00	0.00E+00	0.00E+00	0.00E+00	-0.244753	0.00E+00	0.00E+00	0.00E+00	0.00E+00	0.00E+00	0.00E+00	0.00E+00	-0.614769	0.00E+00	0.00E+00	0.00E+00	0.00E+00	0.00E+00	-0.0943498	-0.165083	0.00E+00
AT5G28500	0.0846608	-0.0124866	0.122546	0.0201806	0.184803	-0.168888	0.107215	0.0884786	-0.0629336	-0.0322629	0.137545	-0.0509575	-0.199803	-0.0784807	-0.126094	-0.199718	0.0528086	-0.090055	-0.26349	-0.285063	-0.252093	-0.195373	-0.0526468	-0.191492	-0.253859	-0.171736	-0.365338	-0.0715975	-0.129141	-0.175347	-0.214032	-0.114704	-0.188977	-0.236754	-0.102861	-0.291115	-0.0862452	-0.0523187	-0.23035	-0.0890577	-0.0938527	-0.142826
AIR12	0.15927	0.0907445	-0.0151442	0.173689	0.0838021	0.0136803	0.141061	0.0721944	-0.141925	0.118637	0.0149666	0.104396	-0.0190946	0.0430811	0.025786	-0.0989727	0.00360146	-0.0422384	-0.186121	-0.195392	-0.0767331	-0.212336	-0.0457344	-0.151833	-0.31631	-0.14166	-0.293346	-0.0236271	-0.123081	-0.36839	-0.343834	-0.251075	-0.310705	-0.334774	-0.239604	-0.255324	-0.239065	-0.13015	-0.28225	-0.285976	-0.251168	-0.178087
AT5G42220	0.0639844	-0.0668961	-0.0146732	0.157616	-0.0887915	-0.0492746	0.118243	-0.0625296	-0.212292	0.160844	-0.0384241	-0.000696541	0.00137937	0.0104763	0.0139733	-0.0451188	0.00380787	0.0252649	-0.0224742	-0.0848078	-0.052107	-0.0302319	-0.0119912	-0.00532155	-0.00229809	0.0459482	0.0472698	0.222626	-0.0249175	0.0296116	0.0779309	0.0549783	0.0632271	0.137905	0.0640113	0.0842072	0.153748	0.0525283	0.178811	0.0971303	0.0149878	0.131573
AT1G64640	-0.0394694	-0.0879576	-0.110684	-0.0869862	-0.182782	-0.217626	-0.145408	-0.158072	-0.394208	-0.118396	-0.194959	-0.283522	-0.185434	-0.122501	-0.240819	-0.310996	-0.224226	-0.179424	-0.244293	-0.0270723	-0.327536	-0.216553	-0.0912043	-0.25326	-0.178545	-0.0889039	-0.188723	0.00872402	-0.0612079	-0.170348	0.00567911	0.0828609	0.120459	0.0654781	0.172748	0.257535	-0.00582624	0.0959128	0.136047	-0.0480088	0.00796576	0.0684512
GAMMA-VPE	0.128064	-0.0737194	-0.105853	0.145136	-0.0968774	-0.0883242	0.00759194	-0.157142	-0.231604	-0.0246831	-0.127732	-0.130932	0.0588783	-0.202465	-0.100825	-0.0215046	-0.0277447	0.0462371	-0.0391896	0.0640797	-0.191663	-0.0496067	-0.147561	-0.150441	0.0941942	-0.0438627	0.0143202	0.192913	-0.0398066	-0.0420923	0.104208	0.0834187	0.0959919	0.334339	0.10495	0.0636467	0.316705	0.272908	0.250176	-0.133141	-0.358209	-0.381536
AT1G80870	0.26872	0.214704	0.147585	0.206695	0.189542	0.149475	0.258501	0.223333	0.0408116	0.289836	0.250037	0.19653	0.133281	0.182363	0.162068	0.00712666	0.165026	0.184746	-0.0132264	0.275534	-0.0097088	-0.0499948	0.0378139	-0.0624014	-0.0991927	0.0427601	-0.0760371	0.0686761	-0.0345864	-0.0702642	-0.0248549	0.0491061	0.0186651	0.0439574	-0.0390121	0.0579917	-0.108376	-0.0787322	-0.105576	-0.0523295	-0.00563208	0.0406736
AT1G42450	-0.474846	0.0644076	0.00E+00	0.00E+00	0.00E+00	0.00E+00	0.00E+00	-0.221888	0.00E+00	0.00E+00	0.00E+00	0.00E+00	0.142389	0.0136044	-0.00105228	-0.135833	0.00E+00	0.171502	0.0711888	0.0253452	0.00E+00	0.31649	0.0285297	0.00E+00	0.00E+00	0.00E+00	0.00E+00	0.00E+00	0.0788225	0.129026	0.00E+00	0.154789	0.00E+00	-0.325333	0.0612929	0.0646627	0.00E+00	0.00E+00	0.0163793	-0.0737503	0.172065	0.00E+00
AT2G47690	0.0586392	-0.030817	0.0055281	0.0925217	0.0224295	-0.0498701	0.0723524	-0.0166867	-0.128579	0.080098	-0.003588	0.0234318	-0.162614	0.0496738	0.011967	-0.0473846	0.0367678	0.0334641	-0.0358084	-0.218219	-0.00704066	-0.0728955	0.0368341	-0.0267591	-0.0600986	0.0715709	0.00169363	0.170306	0.0389183	0.0212036	-0.0688238	-0.036154	0.0478028	0.00080381	0.0705761	0.0655678	-0.0930031	-0.101322	0.0527741	0.0400913	0.0423247	0.124131
SHY2	1.01453	0.787901	0.882086	0.934149	1.06204	0.884751	0.75739	0.713789	0.669874	0.523609	0.567308	0.756948	0.257178	0.520721	0.495434	0.282645	0.363964	0.410667	0.0191082	0.0116744	0.21168	-0.0958902	0.107575	0.0917213	-0.334688	0.10106	-0.108391	0.00129628	-0.0854631	-0.101656	-0.404218	-0.365177	-0.18462	-0.42037	-0.0901887	-0.0749442	-0.246988	-0.176773	-0.128612	-0.505268	-0.636655	-0.625526
AT4G33280	-0.0518433	0.0213367	0.0501951	0.0786696	0.193116	-0.0505289	0.28467	-0.0387375	-0.224793	0.268346	0.124448	0.0791785	-0.0776318	-0.0048517	0.213415	0.0580379	0.135221	0.142709	0.0131591	-0.129338	-0.0574969	-0.000719503	0.317715	0.147989	0.257786	0.126465	0.122797	0.297573	-0.0516155	-0.0195846	-0.255751	-0.396621	-0.293198	-0.213828	-0.296267	-0.132653	-0.215692	-0.292587	-0.343387	0.114769	0.607511	0.389457
AT3G18420	-0.306225	0.479436	0.218845	0.00837414	0.138221	-0.0256128	0.00134307	0.420508	0.0943088	0.042328	0.0752534	0.221891	-0.0529581	0.17162	0.0463202	-0.288889	0.0874961	0.0714256	-0.301457	0.31898	-0.108014	-0.208978	-0.102554	0.0536677	-0.262065	-0.445954	-0.22296	-0.0732876	-0.115817	-0.276388	-0.31834	0.00E+00	-0.108338	-0.214852	0.115778	0.0931572	-0.0702933	0.439128	-0.0189667	-0.208047	0.110498	-0.00307755
AT5G20660	-0.0913984	-0.0419231	-0.0711033	-0.0424751	-0.0497158	-0.0908425	-0.071555	-0.0158263	-0.194184	-0.0495698	-0.0077161	0.00239465	-0.191082	-0.0882649	-0.0768429	-0.198424	-0.101655	-0.0247649	-0.208766	0.0520583	-0.158975	-0.228828	-0.0639091	-0.148556	-0.208907	-0.0731215	-0.129681	0.00745013	-0.0589863	-0.146512	-0.152196	0.0589542	-0.0161283	-0.0663518	0.0740859	0.0677196	0.151463	0.227352	0.166462	0.195669	0.278634	0.306124
AT1G79910	1.21324	1.23299	1.18153	1.2325	1.00398	1.12541	1.23083	1.20797	1.05049	1.18102	1.05973	1.2637	1.14004	1.16723	1.10406	1.00704	1.0283	1.17769	1.13296	1.21386	0.940406	1.23553	1.13299	1.15151	1.11816	1.22674	1.16549	1.16224	1.08296	0.868838	0.784087	1.15746	1.10385	0.794509	1.14235	0.857561	-0.733968	0.418981	0.344882	-0.666289	-0.717133	-0.800278
AT5G56330	1.52055	2.19314	1.76513	1.65289	1.95558	1.57408	1.74653	1.66018	1.42711	1.59467	1.79559	1.50978	1.33165	1.78837	1.68031	1.29914	1.74799	1.67213	1.29025	1.77348	1.66711	1.32006	1.672	1.51699	1.6717	1.85362	1.79949	1.56753	1.88701	1.56876	1.64296	2.09767	1.69883	1.59111	2.0268	1.60968	-1.15277	-1.06228	-0.750381	1.00688	1.23862	1.20318
AT4G32920	-0.0472617	-0.0934984	-0.120111	-0.174138	-0.242475	-0.151497	-0.179067	-0.150311	-0.275411	-0.225444	-0.174373	-0.194311	-0.0628992	-0.0339579	-0.155975	-0.170172	-0.0875733	-0.0675744	-0.037967	-0.0768684	-0.29616	-0.0698509	-0.152588	-0.180974	0.0278058	-0.0318428	-0.0556861	0.0139308	-0.0687904	-0.0264827	0.0320184	0.0926129	0.013094	0.201921	0.0198298	0.162792	0.0459448	0.00897014	0.141265	-0.268967	-0.343349	-0.381592
AT3G43682	-0.0419812	-0.0676567	-0.168967	-0.0485134	-0.0802146	-0.144647	-0.0956315	-0.139344	-0.214847	-0.166247	-0.159695	-0.11015	-0.29642	-0.0964257	-0.166166	-0.169249	-0.0833161	-0.17502	-0.255411	-0.305692	-0.155579	-0.237417	-0.103935	-0.180509	-0.351486	-0.173227	-0.216179	-0.00572986	-0.202921	-0.176787	-0.252784	-0.22918	-0.0862843	-0.18093	-0.0750262	-0.0528476	0.107749	-0.281653	-0.0546043	-0.0130938	-0.197494	0.099065
AT1G17520	0.127111	-0.0751654	-0.0336219	0.0894972	-0.0883562	-0.0634938	0.0808704	-0.0530339	-0.185152	0.0905592	-0.109139	0.0569891	-0.0733162	0.0025001	0.0838738	-0.0856077	0.0348048	0.064029	-0.0243905	-0.156096	-0.158714	-0.0646741	-0.0568385	0.00415933	0.00153039	0.0723374	0.0545103	0.213066	0.0263592	0.0494696	0.0625717	0.0849836	0.108248	0.174616	0.0670804	-0.296562	0.220677	0.212133	0.183503	0.275523	0.175852	0.0589961
AT1G36745	-0.0718785	-0.305098	-0.36529	-0.30993	0.00E+00	-0.217129	-0.19124	0.0508342	-0.342862	-0.49613	-0.354031	-0.00746991	-0.355519	-0.213893	-0.202937	-0.264996	0.0309938	0.00E+00	-0.274193	-0.391669	-0.17591	-0.289491	-0.114188	-0.388281	0.0174404	-0.283525	0.205415	0.260923	-0.198332	-0.0479027	-0.358015	0.00E+00	-0.0449551	-0.273473	0.00E+00	0.0120068	0.00E+00	-0.267343	-0.110855	-0.067134	0.00E+00	-0.0745467
AT5G57565	0.145076	0.0912493	0.318991	0.19387	0.00E+00	0.347837	0.00E+00	0.292732	0.0824925	0.00E+00	0.00777823	0.277471	0.103941	-0.19086	0.104717	0.23169	0.00E+00	0.217818	0.00E+00	0.0304576	0.111506	0.0123256	0.00E+00	0.0719074	0.0233688	0.155985	0.00E+00	0.229586	0.0552953	0.00E+00	0.00E+00	0.179362	0.189669	0.0441777	0.231075	0.553353	0.0341239	-0.0168853	-0.0717632	-0.0705506	-0.0269948	0.00E+00
KUP7	-0.134159	-0.10144	-0.142779	-0.0760872	-0.0884429	-0.086311	-0.104668	-0.174384	-0.243433	0.0185356	-0.124124	-0.102286	-0.102613	-0.139073	-0.00988352	-0.190306	-0.0346099	0.006372	-0.111517	0.123745	-0.271991	-0.1015	-0.146776	-0.193725	-0.0186234	-0.0465435	0.000565619	0.0520129	-0.0945799	-0.0497928	-0.116453	0.0302563	-0.0161378	0.212374	-0.0120956	-0.183343	0.0707997	0.103019	0.00230264	0.0767302	0.131443	0.0341768
AT3G29767	-0.0467008	0.00E+00	0.153069	0.202882	0.00E+00	-0.134837	0.0668908	-0.195115	-0.462546	0.0805858	-0.159899	-0.0935854	-0.208729	-0.138158	0.0559031	-0.249387	-0.156936	0.00E+00	-0.232086	-0.0225078	-0.534952	-0.217592	0.0407679	0.00E+00	-0.351256	-0.0393349	-0.152029	0.0463659	0.0150327	-0.41098	-0.305297	0.00E+00	-0.0248916	-0.58326	0.00E+00	-0.0766814	0.00E+00	0.00E+00	-0.208995	-0.0886023	-0.402696	-0.124545
AT4G40070	-0.0857127	-0.158088	-0.216722	-0.0351113	-0.130636	-0.166857	-0.0571429	-0.0455151	-0.28375	-0.0215485	-0.0561958	-0.047218	-0.0913431	-0.0650782	-0.0970006	-0.149125	-0.00880416	0.0398077	-0.105147	0.112774	-0.0789642	-0.195765	-0.093436	-0.119446	-0.180912	-0.052644	-0.0802838	0.0493658	-0.115392	-0.25627	-0.193641	-0.00555854	-0.058553	-0.127775	0.0476412	0.0696801	0.0520995	0.0258861	-0.0569215	-0.0971168	-0.364597	-0.235237
TOZ	-0.0436755	-0.0549043	-0.0737562	0.0215333	-0.105601	-0.113211	0.0400021	-0.0316265	-0.252546	0.0041998	-0.0224555	-0.112892	-0.0124077	-0.00335341	-0.101826	-0.0936518	-0.00297551	-0.00162128	-0.0220717	0.187564	-0.113283	-0.0244748	0.0401714	-0.077903	0.0653086	0.0818648	0.0278442	0.18288	0.0359557	-0.0084981	0.0776124	0.104352	0.0454774	0.174979	0.0520375	0.0763892	0.274422	0.184559	0.188851	0.302223	0.246515	0.318172
AT3G14980	-0.00373745	-0.000734472	-0.149789	0.0483671	-0.0791396	-0.125651	0.00515682	-0.0388128	-0.255753	0.0411997	-0.0358384	-0.0993363	-0.024491	-0.00810145	-0.055329	-0.0283516	0.0168439	-0.00394249	-0.00771768	0.145713	-0.0717431	-0.0163831	0.0227928	-0.0519635	0.0400849	0.0675966	0.0154612	0.183576	0.0479586	-0.064352	0.0314825	0.0908803	0.0248245	0.199262	0.0334522	0.000628598	0.250965	0.208863	0.213794	0.392655	0.409619	0.445865
BES1	0.00E+00	0.00E+00	0.00E+00	0.00E+00	0.00E+00	0.00E+00	0.0505795	0.1137	0.00E+00	0.0744977	0.00E+00	0.00E+00	0.100436	0.00E+00	0.00E+00	-0.498651	0.00E+00	0.00E+00	-0.226816	0.00E+00	0.00E+00	-0.191914	0.129508	0.00E+00	0.0284374	0.00E+00	0.00E+00	0.0207876	0.00E+00	0.00E+00	0.00E+00	0.00E+00	0.034905	0.11551	0.00E+00	0.114359	0.00E+00	0.00E+00	0.00E+00	-0.116007	-0.0229151	-0.199382
AT2G34123	0.00E+00	0.109143	0.00E+00	0.00E+00	0.00E+00	0.00E+00	0.00E+00	-0.292533	0.0547981	0.0926985	0.00E+00	0.143138	0.300509	0.00E+00	0.00E+00	-0.119187	0.00E+00	0.00E+00	0.00E+00	0.00E+00	0.00E+00	0.256543	0.00E+00	0.00E+00	0.00E+00	0.0371851	0.316242	0.383242	0.185684	0.00E+00	0.00E+00	0.213581	0.0299176	0.188521	0.00E+00	0.582248	0.00E+00	0.00E+00	0.00E+00	-0.179568	-0.934649	-0.958996
CYP71B10	-0.0860511	0.00E+00	-0.234285	0.00E+00	0.00E+00	0.00E+00	-0.162204	0.197337	0.0830125	0.00E+00	0.00E+00	0.00E+00	-0.205142	0.00E+00	0.00E+00	-0.0038522	0.00E+00	0.00E+00	-0.0872398	0.110141	0.00E+00	-0.132785	0.00E+00	0.00E+00	0.00E+00	0.00E+00	-0.239491	-0.128579	0.0765843	0.289271	-0.596584	0.00E+00	-0.139038	0.00E+00	-0.217841	-0.514349	0.00E+00	0.00E+00	-0.430956	-0.0435885	-0.37214	0.00E+00
AT4G34070	-0.411811	0.224463	0.127635	0.436184	0.222178	0.258594	0.365475	-0.0683231	-0.137928	0.197221	0.00E+00	0.120117	0.317672	0.113499	0.200753	-0.390655	0.226853	-0.227292	-0.144607	0.388523	-0.29575	0.101097	-0.0611459	0.247165	0.213973	0.317721	0.158446	-0.160845	0.218933	0.232829	0.114773	0.239189	-0.102669	0.214465	-0.0802641	0.610393	0.00E+00	0.107522	0.259803	-0.0915321	0.0327461	0.372249
AT5G39160	0.167941	0.00E+00	0.00E+00	0.228236	0.00E+00	0.00E+00	0.130216	0.22476	0.0442989	-0.226808	0.0657156	0.140699	-0.013922	0.00E+00	0.0896133	-0.229157	0.00E+00	-0.381588	0.115893	0.00E+00	0.00E+00	-0.110352	0.00E+00	0.0880293	0.00E+00	0.00E+00	0.0337186	0.187607	0.0413447	0.00E+00	-0.27395	0.203107	0.00E+00	0.122165	0.00E+00	0.0286206	0.063815	0.00E+00	0.00E+00	-0.359887	-0.334706	-0.654644
AT5G16460	-0.293121	-0.542365	-0.0989734	-0.319371	-0.348816	-0.190266	0.00E+00	0.00E+00	0.00E+00	-0.289697	0.00E+00	-0.478461	-0.219032	-0.330463	-0.0630346	-0.167031	-0.276233	-0.336317	-0.21482	0.00E+00	-0.652633	-0.27519	-0.285961	0.00E+00	0.00E+00	-0.233733	-0.621369	0.00E+00	-0.0451949	-0.45554	0.00E+00	0.00E+00	-0.0723082	-0.498746	0.00E+00	-0.0765457	0.00E+00	0.00E+00	-0.225223	-0.139452	0.00E+00	-0.104656
IAA18	0.0506836	-0.0156353	-0.0624358	0.0277764	-0.0280336	-0.0668519	-0.00391054	-0.0367122	-0.209824	-0.00865753	-0.0152639	-0.0735243	-0.149926	0.0300231	-0.0801665	-0.127736	0.108108	-0.0246282	-0.0341729	-0.0769442	-0.0289639	-0.0338652	0.10226	-0.0367542	-0.0232561	0.157138	0.043538	0.207041	0.100408	0.0470011	-0.00835959	0.0751848	0.129825	0.0686006	0.203293	0.117402	0.109422	0.206378	0.184011	0.0454648	0.120637	0.124778
AT4G22517	-0.213495	-0.753101	-0.294162	-0.331969	-0.96223	-0.275117	0.071973	-0.577239	-0.586131	0.158665	-0.616271	-0.368152	-0.175295	-0.234032	-0.180823	-0.144416	-0.0321656	-0.204994	-0.243085	-0.250483	-0.0839612	-0.186168	0.142977	0.0871144	0.211108	-0.0383187	-0.0641764	0.0106557	0.0866143	-0.135106	-0.0654559	-0.114645	0.144069	-0.075335	0.221285	0.260902	0.184411	0.22673	0.0526971	-0.0881773	0.00E+00	-0.0471958
AT3G07820	1.11469	1.17445	1.06316	1.14173	1.07426	1.06768	1.14128	1.06767	0.938179	1.13496	1.13932	1.05249	0.869469	1.11272	1.08198	0.903093	1.09935	1.0412	0.899458	1.00302	1.05819	0.86691	1.16361	1.03263	0.927243	1.14329	1.04759	1.15741	1.16916	1.02436	0.97733	1.05172	1.06236	0.909994	1.11349	1.06387	-0.594511	0.355186	0.427613	-1.02987	-0.880455	-0.792135
AT2G07490	0.00E+00	0.00E+00	0.00E+00	0.00E+00	0.00E+00	0.00E+00	0.00E+00	0.00E+00	0.00E+00	0.00E+00	0.00E+00	0.00E+00	0.00E+00	0.00E+00	0.00E+00	0.00E+00	0.00E+00	0.00E+00	-0.469594	0.00E+00	0.00E+00	0.00E+00	-0.0495827	-0.316228	0.00E+00	0.00E+00	0.00E+00	0.00E+00	0.00E+00	0.00E+00	0.00E+00	0.00E+00	0.00E+00	-0.280553	0.00E+00	-1.35717	0.00E+00	0.00E+00	0.00E+00	-0.141772	0.00E+00	0.00E+00
AT2G43030	0.294786	0.375549	0.236759	0.263585	0.257379	0.207297	0.217064	0.246154	0.0574043	0.212699	0.272445	0.187739	-0.0212477	0.219292	0.142883	-0.0285998	0.266699	0.113535	-0.107517	0.149074	0.0399304	-0.137611	0.150113	-0.0709746	-0.191454	0.101788	-0.0672762	0.039861	0.013943	-0.142042	-0.20547	0.0218888	-0.142391	-0.262039	-0.101985	-0.304702	-0.11427	-0.0766016	-0.151329	-0.152365	-0.0235193	-0.0177705
SEC1A	-0.00345837	-0.0455344	0.0390168	0.0348428	-0.0551644	0.0922622	0.0728554	0.00463757	-0.112963	0.0865859	0.00562039	0.0236673	-0.0292324	0.0167652	-0.0340256	-0.122999	0.0833539	0.189091	0.0711718	0.22254	-0.0621681	-0.080553	0.0627681	0.0900197	0.108622	0.129184	0.129477	0.304207	0.129375	0.149029	0.0252851	0.341582	0.210965	0.295806	0.188572	0.0175382	-0.344934	0.0543054	0.0491216	-0.0840967	-0.192748	-0.161732
NAP57	-0.0389056	-0.0368795	0.0517261	-0.0400375	-0.0910174	0.0156652	-0.0227745	0.0417198	-0.136615	-0.0284966	0.0140291	-0.0306041	-0.0466899	0.0862078	0.0263298	-0.143995	0.0354504	0.0746044	-0.0473882	0.194057	0.0118647	-0.0747943	0.129461	0.0415415	-0.015119	0.10323	0.117638	0.124388	0.0671321	0.154439	0.0735561	0.137807	0.200672	0.32068	0.195147	0.416332	0.417949	0.40808	0.52213	0.437546	0.450898	0.578227
AT5G27010	0.0549255	0.214156	0.00E+00	0.00E+00	0.00E+00	0.00E+00	0.00E+00	0.247064	0.00E+00	0.321448	0.353608	0.0906282	0.00E+00	0.0791334	0.00E+00	0.00E+00	0.00E+00	0.21678	0.00E+00	0.00E+00	0.00E+00	0.00E+00	0.00E+00	0.00E+00	0.00E+00	0.281204	0.00E+00	0.385288	0.00E+00	0.179602	-0.0889358	0.00E+00	-0.149852	0.00E+00	-0.614322	-0.649357	0.00E+00	0.316059	0.00E+00	-0.145793	0.00E+00	-0.0155513
AtMYB14/Myb14at	-0.259635	0.210989	-0.261005	-0.290473	0.022414	-0.154818	-0.275048	-0.234484	-0.389272	-0.27127	-0.259903	-0.237052	-0.237961	-0.176961	-0.375635	-0.346278	0.000906246	-0.122011	-0.247327	-0.187887	-0.551893	-0.24379	-0.180709	0.00E+00	-0.35484	0.19449	-0.0865928	-0.612751	0.00E+00	-0.298709	0.0353076	0.00E+00	-0.143555	0.149619	-0.219894	0.458431	0.289187	-0.372418	-0.00469233	-0.101332	0.00960257	0.280565
AT5G38197	0.00E+00	0.00E+00	-0.213844	0.218969	0.00E+00	-0.155419	0.00E+00	0.00E+00	0.00E+00	-0.257093	0.00E+00	0.103708	-0.174905	0.393418	0.151765	-0.219277	-0.147969	0.00E+00	0.21482	0.00E+00	-0.528717	-0.247463	0.00E+00	0.00E+00	0.00E+00	-0.737807	0.00E+00	0.00E+00	0.00E+00	0.00E+00	0.00E+00	0.00E+00	0.00E+00	-0.590319	0.00E+00	0.384982	0.00E+00	0.00E+00	0.00E+00	-0.171729	0.00E+00	0.00E+00
AT4G10730	-0.0154338	-0.0149124	-0.0566782	-0.0616427	0.250655	-0.0085422	-0.025021	-0.124087	-0.134272	0.0729936	-0.0543664	0.098805	-0.233085	0.0253195	-0.055804	-0.266306	0.223164	0.0129956	-0.210485	-0.258776	-0.28571	-0.363051	0.00176238	0.00370296	-0.296639	-0.0785449	-0.109549	0.0792232	-0.132013	-0.0118434	-0.04105	0.0101923	0.0100248	-0.0118003	0.0900883	0.115623	0.224697	0.273096	0.00203044	-0.00199689	0.250899	0.102531
AT2G29710	0.0466956	-0.217681	-0.0420242	-0.0616513	-0.1827	-0.090379	0.0441163	-0.0308204	-0.1623	0.129148	0.0541389	0.0308406	-0.0844298	0.0688974	-0.0339686	-0.279067	-0.152472	0.0469212	-0.106117	0.0332244	-0.162889	-0.117319	-0.0629021	-0.0999133	0.375104	-0.0279259	0.0139746	0.336461	-0.0688455	0.0044515	0.152961	0.115808	0.189084	0.0930527	0.380125	0.322869	-0.133144	-0.0499374	0.167924	-0.0379754	-0.0994304	-0.0019483
AT4G35025	-0.152804	0.541956	0.244407	0.118864	0.261514	0.0812581	0.35567	-0.542673	0.291015	0.566841	0.414223	0.292062	0.215263	0.0860153	0.233417	-0.320871	0.363212	0.404503	0.406314	0.498609	0.140292	-0.171721	0.0410748	0.152548	0.394551	0.484919	0.306807	0.0531178	0.0873022	0.566445	-0.94567	0.470219	0.22635	0.316382	0.166525	0.285146	0.250542	0.00E+00	0.11355	-0.226501	-0.0382431	0.20213
AtRABC2b/AtRab18C	-0.209654	-0.0968281	-0.275913	-0.0962645	-0.056715	-0.133924	-0.121503	-0.0148312	-0.0992242	-0.0577069	0.0628132	-0.0666571	-0.0406377	0.110369	0.0969374	0.0101959	0.195059	0.153223	0.0359348	0.115666	0.112585	0.0696673	0.233149	0.12667	-0.00964072	0.221193	0.22494	0.192975	0.287673	0.0534874	0.0550745	0.355589	0.204412	0.00830764	0.254143	0.352419	-0.108665	-0.0684572	0.0208597	0.161813	0.310464	0.186509
AT5G56410	0.19412	0.00E+00	-0.165824	0.00E+00	0.00E+00	0.00E+00	0.00E+00	0.00E+00	0.00E+00	0.00E+00	0.00E+00	0.0172356	0.00E+00	-0.076951	0.0204472	-0.275336	0.00E+00	0.0530423	0.00E+00	0.00E+00	0.00E+00	0.00E+00	0.00E+00	0.00E+00	0.00E+00	-0.308123	0.00E+00	0.00E+00	0.00E+00	0.00E+00	0.00E+00	0.00E+00	0.00E+00	-0.481604	0.00E+00	0.0782672	0.00E+00	0.00E+00	0.152966	-0.123236	0.00E+00	0.00E+00
AT3G15240	0.419879	0.0994343	0.00E+00	0.00E+00	0.0193493	0.00E+00	0.00E+00	0.351723	0.0628681	0.00E+00	0.0130317	0.0630477	0.00E+00	0.0948944	0.172564	0.189971	0.00E+00	0.287176	-0.276057	-0.130223	0.00E+00	-0.172522	0.0528264	0.0768448	0.00E+00	0.0866141	0.246358	0.00E+00	0.394226	0.127241	0.00E+00	0.00E+00	0.204793	-0.00831359	0.430327	0.316919	0.00E+00	0.0710352	0.00E+00	-0.0707681	0.053828	0.00E+00
AT1G43000	0.563015	0.421332	0.382855	0.0979508	0.107313	0.0236434	-0.0924802	-0.0286653	-0.29725	-0.270879	-0.216559	-0.222128	-0.181201	-0.103949	-0.282197	-0.300624	-0.125622	-0.174645	-0.0100977	-0.0964999	-0.165176	-0.0667004	0.134575	0.0676693	0.32549	0.241472	0.132194	0.337068	0.242274	0.326072	0.158037	0.305913	0.352615	0.156927	0.360654	0.405399	-0.571578	-0.731393	-0.34326	0.255563	1.04394	0.761043
AT5G47810	0.0051985	-0.105799	-0.117133	0.0707765	-0.122615	-0.0668841	0.138533	-0.0723015	-0.146691	0.0988699	-0.00707936	0.10832	-0.0826941	-0.0173502	0.104362	-0.109027	0.0609744	0.0921656	-0.027027	0.0676447	0.0473563	-0.0744344	0.0930206	0.0991098	-0.0013409	0.00164242	0.215086	0.180344	0.149604	-0.0754484	-0.159894	0.125504	-0.00929764	-0.0692942	0.177391	-0.0666716	-0.314447	-0.313966	-0.214384	-0.180387	-0.303499	-0.221588
AT3G13230	0.117152	0.0598803	0.135305	0.113834	-0.0337836	0.070957	0.130967	0.000119273	-0.121286	0.105725	0.0136281	-0.00378528	0.0385062	0.0684291	0.0162839	-0.0506052	0.0405228	0.0481833	0.018005	0.14052	-0.0701387	0.00132863	0.0641256	-0.034547	0.059778	0.112632	0.0481006	0.226397	0.075341	0.0705521	0.121461	0.113326	0.120505	0.200844	0.0686823	0.242146	0.295068	0.207769	0.281596	0.273633	0.267516	0.323316
AT1G59675	0.00E+00	0.00E+00	0.0595637	0.00E+00	-0.0760866	0.00E+00	0.00E+00	0.17049	0.00E+00	0.059747	0.00E+00	0.0402118	-0.0854114	-0.149498	-0.0301608	-0.437694	-0.432621	-0.209688	-0.307113	0.00E+00	-0.689617	-0.405222	-0.608313	-0.125268	-0.60076	-0.261341	-0.401403	-0.0311572	-0.372313	-0.156228	0.105364	0.233266	0.0666496	0.00E+00	0.138878	0.352462	0.00E+00	0.00E+00	0.239988	0.0742375	0.0998498	0.101942
AT3G44370	-0.045853	0.0324241	-0.0254414	0.300778	0.0278851	-0.179616	0.128142	-0.169949	-0.328684	0.0800749	-0.0696493	-0.13727	-0.250042	0.295291	-0.187378	-0.100626	0.0225885	-0.0911403	-0.21755	0.0825612	-0.305397	-0.143766	-0.106354	-0.165007	0.104425	-0.0213716	-0.00913974	0.0324065	0.101738	0.0192387	0.157654	0.227743	-0.0747879	0.404301	-0.0918094	-0.0628787	0.226199	0.0907178	-0.142268	0.054277	-0.0410361	0.0683953
AT4G28940	0.00E+00	0.00E+00	0.00E+00	0.00E+00	0.00E+00	0.00E+00	0.0368396	-0.0513381	0.00E+00	0.00E+00	0.00E+00	0.00E+00	0.223964	0.00E+00	0.341883	0.28369	0.00E+00	0.0118533	-0.486887	0.00E+00	0.00E+00	-0.122233	0.00E+00	0.028547	0.00E+00	0.00E+00	0.120851	0.00E+00	0.00E+00	0.00E+00	0.00E+00	0.00E+00	0.0720539	0.00E+00	0.278468	0.17693	0.00E+00	0.00E+00	0.142847	-0.145331	0.175432	0.178768
AT4G16260	0.00E+00	0.00E+00	0.00E+00	0.00E+00	0.00E+00	0.00E+00	0.00E+00	-0.428032	0.00E+00	0.00183882	-0.128762	0.0516306	0.186879	0.00E+00	0.00E+00	-0.184471	0.0604385	-0.0239571	-0.222466	0.0310739	0.00E+00	-0.068561	0.00E+00	0.00E+00	0.00E+00	0.00E+00	0.0493995	0.00E+00	0.00E+00	0.107522	0.00E+00	0.00E+00	-0.0144573	-0.336955	0.00E+00	-0.0953412	0.00E+00	0.00E+00	0.0611628	-0.0983353	0.138561	0.00E+00
AT3G31365	0.00E+00	0.00E+00	-0.039829	0.00E+00	0.00E+00	-0.319753	0.00E+00	0.00E+00	0.00E+00	0.00E+00	0.00E+00	0.00E+00	-0.195886	-0.178053	0.166696	-0.231794	0.00E+00	0.15414	-0.184003	-0.52771	-0.0836119	-0.409527	0.00E+00	0.00E+00	0.00E+00	-0.369033	0.00E+00	0.00E+00	0.00E+00	0.00E+00	0.00E+00	0.00E+00	0.00E+00	-0.539546	0.00E+00	0.256902	0.00E+00	0.00E+00	-0.0379433	-0.163547	0.00E+00	0.00E+00
AT3G30220	-0.0985263	0.00E+00	0.0915097	-0.274064	0.00E+00	-0.111778	0.00E+00	-0.12572	0.00E+00	0.0475367	-0.298357	0.00E+00	-0.0583798	-0.105198	-0.0415104	-0.115744	0.339788	0.00E+00	-0.107905	-0.0629575	-0.200519	-0.312378	0.135903	-0.520448	0.00196898	-0.144603	0.32082	-0.0339713	0.0557998	-0.135928	-0.0649562	0.00E+00	-0.0637514	-0.217186	0.156111	0.17392	0.00E+00	0.0186333	0.108558	-0.117081	0.286195	0.00253586
AT5G39473	0.043531	-0.222211	-0.24923	-0.0999789	-0.217116	-0.183433	0.0746213	-0.174967	-0.314075	0.00888557	-0.0634782	-0.140334	-0.2429	-0.168731	-0.140232	-0.302689	-0.13064	0.108892	-0.214023	-0.205162	-0.211738	-0.378784	-0.078907	0.0674209	-0.213725	-0.242284	-0.135703	0.267573	-0.205119	-0.0929987	-0.12571	0.178207	0.0815828	-0.0593966	0.08407	0.0135037	-0.181824	-0.37565	-0.217526	-0.183412	-0.498131	-0.427682
AT2G38220	-0.228739	-0.171388	-0.238886	-0.145525	-0.211235	-0.238984	-0.1389	-0.169914	-0.328452	-0.1591	-0.149697	-0.21946	-0.0582767	-0.0780137	-0.150442	-0.176329	-0.177507	-0.0655959	-0.216296	0.014817	-0.284015	-0.231323	-0.157016	-0.241438	-0.155101	-0.110018	-0.110817	-0.0780662	-0.139843	-0.154989	-0.0677123	0.0447327	-0.0212743	0.0565827	-0.0866415	-0.0998829	0.237645	0.230031	0.189538	0.0524903	0.243691	0.220431
TET5	-0.139132	-0.201689	-0.268551	-0.192532	-0.234159	-0.244883	-0.202064	-0.204608	-0.344163	-0.270603	-0.189268	-0.213911	-0.196273	-0.155572	-0.196004	-0.26862	-0.147206	-0.11333	-0.18461	-0.0689335	-0.17362	-0.201403	-0.0907997	-0.170828	-0.234947	-0.0512678	-0.104497	-0.116611	-0.0997592	-0.165986	-0.235878	-0.0823801	-0.15435	-0.204801	-0.0768177	-0.0600236	-0.0263332	-0.0574741	-0.074754	-0.11217	-0.199298	-0.0627519
AT1G28590	0.00E+00	0.00E+00	0.00E+00	0.00E+00	0.00E+00	0.00E+00	0.00E+00	0.00E+00	-0.408988	0.00E+00	0.00E+00	0.00E+00	0.00E+00	0.00E+00	0.00E+00	0.00E+00	0.00E+00	-0.285913	0.00E+00	0.00E+00	0.0141039	0.00E+00	0.00E+00	-0.0707046	0.00E+00	0.00E+00	0.0119605	0.00E+00	0.00E+00	0.00E+00	0.00E+00	0.00E+00	-0.117891	-0.56492	0.00E+00	0.107696	0.00E+00	0.00E+00	0.0975145	0.20567	0.168713	0.00E+00
AT2G12440	0.124186	0.150147	0.00E+00	-0.114452	0.00E+00	-0.496702	-0.0933448	0.140936	-0.56522	0.00E+00	-0.26973	-0.150467	-0.344319	0.00E+00	0.00E+00	-0.147954	0.0485576	0.131402	-0.432206	0.00E+00	0.00700089	-0.419265	0.0789101	0.00E+00	0.0861337	-0.674949	0.00E+00	-0.153339	0.0968324	-0.0323134	-0.452922	0.00E+00	-0.339433	0.00E+00	-0.355025	0.101849	0.0694896	-0.525676	0.00E+00	-0.0594766	-0.209893	-0.0597245
HSP81-1	0.153621	0.16258	0.111223	0.148228	0.0568105	0.113898	0.134643	0.0964639	-0.044856	0.130477	0.114592	0.104169	0.065877	0.149336	0.106462	0.0115879	0.108459	0.195153	0.0636681	0.255713	0.0526263	0.0259247	0.17797	0.0509016	0.0695722	0.20815	0.101979	0.178197	0.0689807	0.0898702	-0.319924	-0.269002	-0.28925	-0.178446	-0.38301	-0.373365	0.0138754	0.0462319	0.078368	-0.387639	-0.138562	-0.14708
NIP4;2/NLM5	0.0887018	0.42276	-0.279004	0.00585028	0.415276	0.260065	0.315404	0.341959	-0.224665	-0.00658864	0.277093	0.0559811	-0.229721	-0.013228	0.0729423	-0.234114	-0.0709738	-0.146001	-0.220683	0.273477	0.133792	-0.301562	0.298189	-0.122018	0.0250694	0.350934	-0.106561	0.473769	0.357469	0.016439	0.0131138	0.224856	-0.05789	0.287762	-0.124462	-0.0759111	0.0289749	0.0779404	-0.00326652	-0.407847	-0.627422	-0.619324
NHO1	0.0858861	0.443992	0.225253	-0.108386	0.280672	0.083477	0.173788	-0.331318	-0.10414	0.0288123	-0.0442744	0.0202033	-0.019194	0.10704	0.3391	0.0430952	0.0691948	-0.098619	-0.179834	-0.214131	0.144872	-0.137913	0.120598	0.28307	-0.218346	-0.104984	0.194416	-0.117875	0.123393	0.168407	-0.268689	0.234602	-0.00850207	0.0655474	-0.105511	0.230181	-0.221959	-0.361291	-0.0262233	-0.176112	-0.00178721	0.189801
AT4G22140	0.220287	-0.184239	-0.0524428	-0.108313	0.00E+00	0.00E+00	-0.0319288	0.0929536	0.00E+00	0.00E+00	0.0398193	0.215111	-0.262853	-0.322804	0.156352	-0.327566	0.00E+00	0.00E+00	-0.325442	-0.369713	-0.223058	-0.494987	-0.106295	0.00E+00	0.00E+00	-0.238959	-0.388051	0.132522	0.00E+00	0.227454	0.0113042	0.0651395	0.0336143	-0.228035	0.151036	0.255477	0.00E+00	0.00E+00	0.110978	0.00297475	0.00E+00	0.524388
ATGSR2	-0.120611	-0.256625	-0.138354	-0.0615829	-0.144263	0.0181442	-0.0437379	-0.0963412	-0.00300578	0.0902808	0.0132034	-0.0322781	-0.0570118	-0.0133346	0.0569135	-0.125631	0.00691072	0.206361	-0.0721755	0.0987714	-0.0164727	-0.0878669	0.0627299	0.126145	-0.0762177	0.00440885	0.0436822	0.149526	-0.00222693	0.0214614	0.0592496	0.130052	0.132994	-0.144876	0.125334	0.0778972	-0.254868	-0.353672	-0.125123	-0.244171	-0.280565	-0.208391
AT5G25920	-0.112861	-0.298221	0.00E+00	0.00E+00	0.00E+00	-0.423695	0.0609285	-0.209525	0.00E+00	-0.153852	-0.244331	0.0548593	-0.172446	0.00E+00	0.147698	0.00E+00	0.00E+00	0.0710468	0.00E+00	0.00E+00	0.00E+00	0.00E+00	0.00E+00	0.00E+00	0.164963	0.00E+00	0.105853	0.30179	0.00E+00	0.00E+00	0.00E+00	0.220517	0.0674356	-0.117842	0.067724	0.237971	0.00E+00	0.188645	0.0852388	-0.0865137	0.00E+00	0.208022
AT5G46030	-0.0764231	0.0617377	0.0148222	-0.0500157	0.0370098	0.0763787	-0.0934956	0.0253505	0.0317742	-0.124804	0.11365	0.00471362	-0.108729	0.0745959	0.110559	-0.111467	0.0449096	0.0996736	-0.114392	0.0339849	0.0229351	-0.11721	0.0896638	-0.0246611	-0.17336	0.0664833	0.0603753	0.0144802	0.101529	-0.00120842	-0.100903	0.0985842	-0.0219187	-0.128855	0.0621406	0.117999	0.0212435	0.0300085	0.105339	-0.028351	0.0988639	0.0699779
AT1G55390	0.00E+00	-0.20982	0.00E+00	0.00E+00	0.00E+00	0.00E+00	0.00E+00	0.00E+00	0.00E+00	0.00E+00	0.00E+00	0.00E+00	0.00E+00	-0.15756	0.00E+00	0.00E+00	0.00E+00	0.00E+00	0.00E+00	0.00E+00	0.00E+00	0.00E+00	0.00E+00	0.00E+00	0.00E+00	-0.508682	0.00E+00	0.00E+00	0.00E+00	0.00E+00	0.00E+00	-0.382457	0.00E+00	-0.274389	0.00E+00	-0.167609	0.00E+00	0.00E+00	0.00E+00	-0.0645217	0.00E+00	0.00E+00
AT4G20640	0.00E+00	0.00E+00	0.00E+00	0.00E+00	0.00E+00	-0.40904	0.00E+00	0.00E+00	0.00E+00	0.00E+00	0.00E+00	0.0888588	-0.10095	0.00E+00	0.180384	-0.303361	0.00E+00	0.0707619	-0.327546	-0.384365	-0.341939	-0.324742	0.00E+00	0.00E+00	0.00E+00	-0.293905	0.21221	0.00E+00	0.00E+00	-0.45266	0.00E+00	0.00E+00	-0.203497	-0.265015	0.00E+00	0.00E+00	-1.24391	-0.760355	-0.241245	-0.406	-0.426645	-0.282746
AT2G44970	0.156166	0.0516268	-0.0874799	0.0444579	0.0963548	-0.11473	-0.0468953	0.0895541	-0.12319	0.222388	-0.0116084	-0.162033	-0.0350598	0.0044849	0.148191	0.254722	0.288366	0.228136	0.141206	0.116927	-0.310359	0.0915015	0.00515476	-0.0117336	0.529915	0.058167	-0.0858415	0.597538	0.381903	0.0383057	-0.0893481	0.3271	0.226711	0.387293	0.126785	-0.00418666	0.299247	0.102655	0.125184	0.0420326	0.112334	-0.1053
AT4G32800	-0.14002	-0.136108	-0.328466	-0.293549	-0.394806	-0.431695	-0.244139	-0.306722	-0.518153	-0.162663	-0.239868	-0.338707	-0.139424	-0.0824933	-0.199088	-0.0817406	-0.0724198	-0.0549283	0.13362	0.209556	-0.114784	0.188603	0.134787	-0.00985541	0.27233	0.204033	0.19932	0.41592	0.296301	0.318098	0.574535	0.6335	0.586204	0.673105	0.462916	0.627995	0.538946	0.457578	0.44986	0.512461	0.558949	0.625082
AT5G26280	-0.439737	-0.379277	-0.417855	-0.37647	-0.460696	-0.497606	-0.275055	-0.271871	-0.473168	-0.111383	-0.0677347	-0.260495	-0.0339873	0.110055	-0.0697404	-0.0264717	0.165999	0.0766245	0.178724	0.428655	0.173691	0.191674	0.437943	0.162333	0.423362	0.460862	0.523337	0.70914	0.506141	0.605074	0.362978	0.41595	0.675509	0.612936	0.769501	0.0991557	-0.127363	0.188194	0.312225	-0.215154	-0.564038	-0.411203
AT4G27040	-0.0767329	-0.109619	-0.0852058	-0.154994	-0.0581752	-0.180366	-0.251639	-0.167618	-0.143046	-0.0787721	-0.201184	-0.164595	-0.268881	-0.258187	-0.193846	-0.145458	-0.204383	-0.0421829	-0.139553	-0.541288	-0.150976	-0.177583	-0.166188	-0.141395	-0.293749	-0.167594	-0.12923	-0.0111324	-0.146689	-0.167538	-0.238657	-0.232522	-0.109401	-0.166932	-0.00880074	0.0156934	0.0294079	-0.0910581	0.00447066	0.0150007	0.0229434	0.0456266
AT3G25950	0.00E+00	0.183383	0.0306537	0.00E+00	0.00E+00	0.0586013	0.00E+00	0.00E+00	0.00430162	-0.397459	0.00E+00	0.0797371	-0.247229	0.0641911	0.20352	0.139765	0.00E+00	0.207231	-0.135953	-0.47802	-0.532722	-0.137966	0.00E+00	0.00E+00	0.00E+00	-0.0142384	0.206214	0.245107	-0.133021	0.193488	-0.475895	-0.495638	-0.14006	-0.457476	0.00E+00	-0.0389306	0.00E+00	-0.402712	-0.194478	-0.345909	-0.676407	-0.56656
AT3G17080	0.903768	0.845713	0.610002	0.845817	0.657182	0.824325	0.864142	0.776712	0.747636	0.828261	0.75805	0.963997	0.668234	0.836915	0.731336	0.763929	0.760678	0.804452	0.711941	0.659055	0.797858	0.758708	0.770418	0.749999	0.319809	0.94062	0.663284	0.789154	0.707547	0.807874	0.697783	0.673898	0.836438	0.709189	0.896268	1.1453	0.719341	0.809762	0.851569	-0.765795	-1.02256	-0.944232
AT1G51830	0.180435	0.663251	0.534833	0.609931	0.452806	0.324439	0.569309	0.174483	0.324905	0.548966	0.474235	0.50458	0.286811	0.544636	0.451582	0.478833	0.447446	0.642438	0.438665	0.53317	0.491388	0.408473	0.508925	0.505007	-0.30345	0.182471	0.00199792	0.216273	0.0790004	-0.330963	-0.41741	-0.495649	-0.718102	-0.463478	-0.737942	-0.492671	-0.0640945	-0.482117	-0.538496	-0.133715	-0.0936426	-0.15526
ETC1	0.434072	0.943038	0.625762	0.524987	0.719165	0.628109	0.876633	0.57212	0.614767	0.815917	0.581535	0.832409	0.355305	0.800661	0.507505	0.234894	0.738875	0.7793	0.330305	0.905342	0.650158	0.352735	0.783741	0.701542	0.868922	0.914812	0.754145	0.978689	0.803392	0.647177	-0.47275	-0.137295	-0.379644	-0.582699	0.0800903	-0.272196	-0.490429	-0.400118	-0.537457	-0.171385	-0.310496	-0.281302
AT5G55410	0.593549	0.150856	-0.0795936	0.207631	0.151632	-0.117846	0.575364	0.201901	0.236897	0.297666	0.482898	0.453518	-0.186721	0.172409	0.0559429	-0.107265	0.0756887	0.330112	-0.146154	-0.151544	-0.147582	-0.203158	0.240891	0.36413	0.113693	0.0953383	0.0466414	0.27799	0.0606905	0.14571	0.186255	0.269409	0.189747	-0.181418	0.361812	0.119906	-0.755758	-0.838785	-0.476556	-0.270361	-0.205302	-0.227117
ATOCT2	0.542186	0.40429	-0.000241965	0.472188	0.246143	0.0801311	0.473749	0.49135	0.435044	0.422899	0.26045	0.532922	0.00768695	0.330085	0.266793	-0.181144	0.356856	0.572346	-0.215394	0.0828195	-0.181432	-0.219875	0.253326	0.368538	-0.1136	-0.0564898	0.369264	0.365745	0.171839	-0.0816186	-0.288953	-0.0600635	0.162072	0.0420981	0.674911	-0.0413073	-0.615331	-0.355242	-0.275021	-0.223558	-0.472324	-0.231315
AT2G03938	-0.288969	0.0853424	-0.223745	0.20287	-0.245871	-0.24195	-0.128409	-0.241345	-0.353105	-0.060437	-0.178028	-0.398939	-0.194075	-0.122774	0.00E+00	-0.274464	0.0913811	0.163411	-0.254476	-0.244488	-0.232348	-0.160754	-0.40006	-0.168335	-0.509038	0.00E+00	-0.219075	-0.0847096	0.00063534	-0.196672	-0.259786	0.00E+00	0.118189	0.17421	0.00E+00	0.00592222	0.00E+00	0.00E+00	-0.0714199	0.046422	0.00E+00	0.204938
GALT1	-0.0402543	-0.527509	-0.251275	-0.300582	0.0482047	-0.260538	-0.102389	-0.27486	-0.263442	-0.206848	-0.229472	-0.158452	-0.208121	-0.12397	0.0490492	-0.216255	-0.150095	-0.161393	-0.199146	0.00E+00	-0.332359	-0.167266	-0.199101	-0.357939	-0.156831	-0.0922752	-0.218815	-0.175352	0.00159855	-0.312247	-0.0437717	0.00E+00	-0.261451	-0.117035	-0.284948	-0.02976	0.226441	0.00E+00	0.00E+00	-0.129187	0.225303	0.00E+00
AT1G32049	0.00E+00	0.00E+00	-0.0502965	-0.379671	-0.168854	-0.306462	0.00E+00	0.00E+00	-0.346133	-0.191798	0.00E+00	0.00E+00	-0.249487	-0.317039	-0.0285097	-0.104479	-0.15362	0.00E+00	-0.466355	-0.418003	-0.237867	-0.449558	0.00E+00	0.00E+00	0.00E+00	-0.288498	0.00E+00	-0.299125	0.00E+00	0.00E+00	0.00E+00	0.00E+00	-0.405628	-0.576233	0.00E+00	-0.752162	0.42101	-0.313549	-0.119392	-0.110816	0.00E+00	0.00E+00
ATGMII/GMII	0.0682032	-0.241873	-0.149458	-0.0602998	-0.17848	-0.10493	0.397344	-0.231315	-0.229435	0.307868	-0.0977363	0.0608937	-0.30277	-0.169573	0.112516	-0.177124	-0.249158	-0.12412	-0.106073	-0.405128	-0.235282	-0.16513	-0.0367173	-0.130498	0.204462	0.029808	-0.169208	0.382628	-0.187309	-0.209137	0.0382494	-0.170862	0.0371642	-0.0766589	0.405587	-0.023812	-0.0766983	0.113599	0.0273102	-0.182393	-0.11063	0.000241455
AT1G67720	-0.0393032	-0.197386	-0.236486	-0.053602	-0.217026	-0.198349	-0.0742223	-0.15387	-0.324383	-0.029986	-0.164184	-0.196739	-0.0436935	-0.156206	-0.157065	-0.120727	-0.138202	-0.0949898	-0.0465993	0.0268894	-0.194573	-0.049588	-0.0636168	-0.132579	0.0246447	-0.00615124	-0.022236	0.125913	-0.0667762	-0.0266318	0.0455663	-0.0230786	-0.00131712	0.121697	-0.0520754	-0.0785521	0.0524923	-0.0308077	0.000716398	0.0720452	0.0141768	0.0527501
AT5G60945	0.518389	0.41508	0.476177	0.137202	0.185973	0.220657	0.302419	0.734782	0.260005	0.293916	0.286845	0.183332	0.17946	0.485057	0.319036	0.467512	0.259794	0.164673	0.169344	0.134075	0.344639	0.337076	0.368254	0.264295	-0.361269	0.526626	0.247398	0.410681	0.0429142	0.173764	0.314661	0.252123	0.363667	0.016072	0.374436	0.604257	0.259539	0.313746	0.146764	-0.957934	-1.04309	-1.16669
AT1G55430	-0.480297	0.00E+00	0.00E+00	0.00E+00	0.00E+00	-0.126658	0.00E+00	-0.595256	-0.22797	0.00E+00	0.00E+00	0.00E+00	-0.181897	0.00E+00	0.00E+00	-0.154647	0.00E+00	0.00E+00	-0.00174133	0.00E+00	0.00E+00	-0.279214	0.00E+00	0.00E+00	-0.804101	0.00E+00	-0.199816	0.00E+00	0.00E+00	-0.924918	0.00E+00	0.00E+00	0.00E+00	-0.324377	0.00E+00	-0.373075	0.00E+00	0.00E+00	0.086552	-0.143331	-0.222939	0.00E+00
WRKY36	0.00E+00	0.00E+00	-0.0658762	-0.0424639	0.00E+00	0.00E+00	0.00E+00	0.00E+00	0.00E+00	0.00E+00	-0.277359	0.00E+00	-0.0842615	0.00E+00	0.00E+00	-0.150184	0.00E+00	0.00E+00	-0.503046	0.00E+00	0.0350725	-0.0468908	-0.334737	0.00E+00	0.00E+00	-0.26857	-0.393935	0.00E+00	-0.276962	-0.371349	0.00E+00	0.00E+00	0.00E+00	-0.360859	0.00E+00	0.137121	0.00E+00	-0.347421	0.00E+00	-0.169137	-0.462874	-0.722713
AT4G17310	0.00E+00	-0.382794	-0.168923	-0.399104	0.00E+00	0.00E+00	0.00E+00	0.00E+00	0.00E+00	0.00E+00	0.00E+00	0.0998115	0.099407	-0.286558	0.00E+00	0.0976015	0.00E+00	0.00E+00	-0.314085	0.00E+00	0.00E+00	0.170521	0.137636	0.00E+00	-0.228769	0.155382	0.00E+00	0.00E+00	-0.397511	0.00E+00	0.00E+00	0.00E+00	0.00E+00	-0.551213	0.00E+00	-0.18586	0.00E+00	0.00E+00	0.00E+00	-0.125821	0.00E+00	0.0549017
SCPL21	0.00E+00	0.00E+00	0.00E+00	0.00E+00	0.00E+00	0.00E+00	0.00E+00	0.00E+00	0.00E+00	0.00E+00	0.00E+00	0.00E+00	0.00E+00	0.00E+00	0.00E+00	0.104951	0.00E+00	0.00E+00	0.00E+00	0.00E+00	0.00E+00	-0.141706	0.00E+00	0.00E+00	0.00E+00	0.00E+00	0.00E+00	0.00E+00	0.101426	0.00E+00	0.00E+00	0.00E+00	-0.256944	0.00E+00	-0.43622	-0.717041	0.00E+00	0.00E+00	0.00E+00	-0.537541	0.00E+00	0.00E+00
AT1G62290	0.0304728	0.166281	0.018051	0.224802	0.210703	0.175609	0.211422	0.130114	0.0393031	0.921153	0.263991	0.317995	0.173026	0.0565019	0.473789	0.155699	0.547896	0.745747	0.402067	0.84729	0.323552	0.870219	0.74372	0.846304	0.593892	0.577885	0.522055	0.959458	0.669582	0.470999	0.687757	0.748592	0.4248	0.36551	0.684203	0.170511	-0.798978	-0.790213	-0.777337	0.163626	0.352608	0.103555
AT3G26480	0.401826	0.262763	0.907454	0.00E+00	0.00E+00	0.00E+00	0.00E+00	0.0872326	0.00E+00	0.00E+00	0.0289855	0.0166536	0.00E+00	0.00E+00	0.00E+00	0.00E+00	0.00E+00	0.00E+00	0.00E+00	0.00E+00	0.220745	0.00E+00	0.00E+00	0.0401559	0.00E+00	0.181732	0.00E+00	0.0590139	0.0745611	0.00E+00	-0.606951	-0.714633	-0.478674	-0.593313	-0.370257	-1.0997	-0.151777	-0.269967	0.292084	-0.0846143	0.00E+00	0.138304
GF14 PI/GRF13	0.00E+00	0.00491955	0.0540032	0.00E+00	0.00E+00	-0.04402	0.00E+00	0.00E+00	0.00789966	0.00E+00	0.00E+00	0.00E+00	-0.303913	-0.371717	-0.0730445	0.187431	-0.378043	0.00E+00	-0.482202	-0.346296	-0.229546	-0.268376	-0.243073	-0.0861657	0.00E+00	-0.614939	-0.478394	-0.528996	-0.35375	-0.341794	-0.564824	-0.429627	-0.0903084	0.0255583	-0.373121	-0.136832	0.00E+00	0.00E+00	0.458942	-0.144539	0.00E+00	0.00E+00
AT1G52650	0.157989	-0.206761	-0.0217694	-0.178594	-0.239174	0.0729468	-0.133108	-0.33381	-0.514455	0.0705757	-0.328798	-0.728581	0.0370993	-0.0242582	0.166026	-0.340255	-0.0148235	0.169077	-0.0207026	0.0766343	-0.165287	0.129502	0.303571	0.263642	0.293292	0.0316111	0.0449236	0.306829	0.211506	0.243341	0.106114	0.0253647	0.322186	0.0874592	0.372234	-0.0640877	0.0406022	0.156785	0.330546	-0.147522	0.0888366	0.528392
PGP17	0.00E+00	0.00E+00	0.00E+00	0.00E+00	0.00E+00	0.00E+00	0.00E+00	0.00E+00	0.00E+00	0.00E+00	0.00E+00	0.00E+00	0.00E+00	0.00E+00	0.00E+00	0.00E+00	0.00E+00	0.00E+00	0.00E+00	0.00E+00	0.00E+00	0.00E+00	0.00E+00	0.00E+00	-0.601646	-0.211619	0.00E+00	0.00E+00	0.00E+00	0.00E+00	0.00E+00	0.00E+00	0.00E+00	-0.240808	0.00E+00	0.00E+00	0.00E+00	0.00E+00	0.0453865	-0.214418	0.00E+00	0.00E+00
RAP2.6	0.187954	0.367196	0.316081	0.301283	0.049412	0.0459725	0.286906	0.267004	0.17183	0.332874	0.0403945	0.435359	0.143044	0.190692	0.246645	0.160384	0.00E+00	0.486813	0.0441067	0.297407	0.15445	0.244363	-0.0923395	0.220309	-0.211179	0.264056	0.260385	0.287322	0.0616133	-0.279104	0.00E+00	0.340256	-0.0405493	-0.790482	0.354005	0.189055	-1.0506	-0.63507	-0.666562	-0.0365982	-0.200348	0.0982675
LCR18	-0.397784	0.00E+00	-0.045895	0.00E+00	0.00E+00	0.00E+00	0.00E+00	-0.0122631	0.00E+00	0.00E+00	0.00E+00	-0.205783	-0.181371	0.00E+00	0.00E+00	-0.24643	0.00E+00	0.184952	-0.175906	0.407294	-0.517557	-0.197427	0.00E+00	-0.207959	-0.133733	0.00E+00	0.0404377	-0.319217	0.00E+00	-0.0235731	0.00E+00	-0.178754	-0.093061	-0.566274	0.00E+00	-0.0651266	0.00E+00	0.00E+00	-0.041075	0.0316578	0.00E+00	0.0224879
AT5G50490	-0.457607	0.00E+00	-0.214205	-0.234677	0.00E+00	-0.299836	0.128279	-0.19052	-0.486349	0.264446	-0.119912	-0.350335	-0.304484	0.0234374	-0.368427	-0.266167	-0.165556	-0.0469636	-0.339195	0.0461652	-0.350863	-0.215418	-0.297931	-0.260612	0.0504302	0.00E+00	-0.158087	0.114779	-0.0546925	-0.293524	-0.292318	0.00E+00	-0.260658	-0.393082	0.00E+00	0.121292	0.00E+00	0.00E+00	0.0600249	-0.164991	0.00E+00	0.0552697
TCH3	-0.00967125	-0.130615	-0.290005	-0.0337961	-0.00247299	-0.0203277	-0.0057541	-0.0774878	-0.132095	-0.0328129	0.107821	-0.0163165	0.0908197	0.194819	0.213453	0.111827	0.205194	0.219391	0.183987	-0.069287	0.292527	0.238482	0.381187	0.434707	-0.0322993	0.385818	0.208048	0.357976	0.422638	-0.346113	0.256272	0.245071	0.0418209	-0.123927	0.238201	-0.167756	-0.0789681	-0.188775	-0.206609	-0.631345	-0.616059	-0.796727
ATPPME1	1.42455	1.54684	1.29347	1.29543	1.66245	1.15133	1.76027	1.42945	1.12111	1.49588	1.38182	1.46262	1.08896	1.34773	1.39057	1.05503	1.47019	1.50892	1.14347	1.31858	1.3285	1.18495	1.59351	1.41679	1.13589	1.19021	1.42241	1.59017	1.45334	1.18782	0.908403	1.48547	1.2035	0.864524	1.50239	1.12361	-0.973644	-0.270386	-0.01491	-0.902448	-0.765503	-0.883722
AT4G08990	-0.270688	0.00E+00	0.08187	0.00E+00	0.0678778	0.140337	0.00E+00	0.283822	0.0594244	0.00E+00	0.209067	0.167748	-0.0688068	0.00201087	0.193585	-0.123848	0.072152	0.196934	0.0586576	0.255421	0.29832	-0.0827927	0.150353	0.254747	-0.00250639	0.00E+00	-0.0183471	-0.0770447	0.110006	-0.027005	-0.141611	0.0473844	-0.2818	-0.419242	0.00E+00	-0.386995	0.00E+00	0.00E+00	-0.414675	-0.361898	-0.293055	-0.22047
AT1G65870	-0.392872	0.00E+00	-0.180818	0.00E+00	0.00E+00	0.00E+00	0.00E+00	-0.149263	0.00E+00	0.00E+00	0.00E+00	0.00E+00	-0.110875	0.00E+00	0.00E+00	-0.338286	0.00E+00	0.00E+00	-0.0545485	0.0473217	0.401305	-0.0312127	0.00E+00	0.00E+00	0.00E+00	0.00E+00	-0.228383	0.00E+00	0.00E+00	-0.08894	-0.367182	0.00E+00	0.00E+00	-0.207544	0.211893	-0.285146	0.117382	0.00E+00	-0.208428	0.0151345	-0.198773	-0.329974
AT3G60270	-0.152548	-0.164673	-0.26221	-0.0620161	0.00E+00	-0.330647	0.0163115	-0.230775	-0.379766	0.0589106	-0.343606	-0.507899	-0.325587	-0.165354	-0.271013	-0.233651	-0.354277	-0.305121	-0.300356	-0.423756	-0.309958	-0.309798	-0.321458	-0.297143	0.0480624	-0.24214	-0.233777	0.135103	-0.229387	-0.119507	-0.127326	0.283662	-0.211766	-0.0262098	-0.589749	-0.213946	-0.505239	-0.301979	0.0687163	-0.0486055	-0.0902642	0.0944006
AT4G03945	0.00E+00	0.166524	0.284289	0.00E+00	0.00E+00	0.00E+00	0.0538911	0.385142	0.00E+00	0.105732	0.00E+00	0.125708	0.171698	0.00E+00	0.00E+00	0.239097	0.00E+00	0.00E+00	0.00E+00	0.00E+00	0.00E+00	0.302731	0.00E+00	0.00E+00	0.161795	0.00E+00	0.0422734	0.253323	0.00E+00	0.175943	0.00E+00	0.00E+00	0.117305	0.316973	0.00E+00	0.383381	0.0201376	0.0186882	-0.360782	-0.323809	-1.06753	-0.765665
AT4G06536	0.182011	0.00E+00	0.0344481	0.268347	0.0574894	0.10218	0.132143	0.00E+00	0.00E+00	0.182777	0.00E+00	0.114086	0.32702	0.00E+00	0.271081	0.326638	0.00610428	0.352102	0.366363	0.0390891	0.217579	0.515649	0.00E+00	0.279054	0.199172	-0.0585299	0.142792	0.00E+00	0.197312	0.276522	-0.253392	0.0555352	-0.395482	-0.49208	-0.164561	-0.374161	-0.549871	-0.828302	-0.389961	-0.00498324	-0.261712	-0.481487
AT2G04070	0.00E+00	-2.11754	0.00E+00	0.00E+00	0.00E+00	0.00E+00	0.00E+00	-0.375768	0.00E+00	0.00E+00	0.00E+00	0.211627	0.00E+00	0.00E+00	0.198747	0.00E+00	0.00E+00	0.274157	0.00E+00	0.00E+00	0.00E+00	0.00E+00	0.00E+00	0.00E+00	0.00E+00	0.00E+00	0.124383	0.00E+00	0.00E+00	0.00E+00	0.00E+00	0.436082	0.00E+00	-0.252213	0.00E+00	0.277817	0.00E+00	0.00E+00	0.00E+00	-0.169547	-0.36358	0.103994
AT5G37460	0.000433263	-0.0735838	0.143771	-0.00848342	-0.241308	-0.222164	-0.0164155	-0.163392	-0.135098	0.00400618	-0.234437	-0.29174	0.142238	-0.0126753	-0.0922437	-0.19611	-0.193072	0.0108113	-0.0812404	0.141585	-0.26267	0.0257633	-0.0622587	-0.00721977	0.365257	-0.0635675	-0.0623095	0.226671	-0.100664	-0.0535589	-0.34502	-0.256136	-0.464602	-0.275008	-0.660741	-1.3057	0.589621	0.363312	0.225115	0.139575	0.684716	0.795672
AT1G43886	-0.223296	-0.151955	-0.1655	0.146941	-0.144791	-0.0651297	0.0147279	-0.0999535	-0.274109	0.0428714	-0.0579387	-0.148925	-0.112418	-0.198956	-0.207963	-0.252042	-0.241644	-0.10457	-0.377125	0.0180576	-0.353446	-0.0749332	-0.342409	-0.298346	-0.125338	-0.298494	-0.345192	-0.0765945	-0.377754	-0.336974	-0.0159915	-0.152922	-0.20045	-0.00261883	-0.349551	-0.215908	0.360149	-0.156738	-0.223096	-0.0147811	-0.110133	-0.117566
AT2G34240	-0.193282	-0.145486	-0.214069	-0.106205	-0.144096	-0.104482	-0.0624407	-0.144467	-0.338469	-0.173438	-0.161815	-0.178435	-0.106452	-0.140855	-0.162706	-0.229516	-0.147244	-0.205202	-0.166912	-0.0629167	-0.367752	-0.200404	-0.281041	-0.212093	-0.154563	-0.152712	-0.285333	-0.0666621	-0.313683	-0.209352	-0.280543	-0.184379	-0.373639	-0.165328	-0.4009	-0.947794	0.284996	0.140199	-0.0153791	0.348108	0.437523	0.418485
AT4G25860	0.0572054	-0.138026	-0.0436281	0.061774	-0.120969	-0.147934	0.22736	0.163093	-0.0493147	0.0400737	0.0269686	0.0184256	-0.0300902	0.00111156	0.118962	0.234079	-0.144789	-0.0247856	-0.0221054	-0.175142	0.0236293	0.145587	0.210347	0.0810952	-0.721999	0.0790625	0.050806	0.101243	-0.0296798	-0.0674493	-0.111112	-0.105366	0.0461296	-0.447958	0.0934796	0.0174674	0.1712	-0.143957	0.0570174	-0.433714	-0.532333	-0.523766
AT4G28700	0.400687	0.304874	0.261254	0.412709	0.409031	0.407848	0.410828	0.386995	0.264211	0.395481	0.388241	0.407095	0.310949	0.319674	0.398759	0.281305	0.403882	0.362298	0.239072	0.364698	0.381817	0.298267	0.460144	0.294041	0.210269	0.370458	0.34549	0.390274	0.349582	0.265402	0.216324	0.194669	0.264469	-0.0809695	0.358302	0.378277	-0.818959	-0.900092	-0.852412	0.365152	0.756292	0.843385
AT2G21810	0.00E+00	0.00E+00	0.00390313	0.00E+00	0.00E+00	-0.497333	-0.244165	0.00E+00	0.00E+00	0.00E+00	0.00E+00	-0.186179	-0.15106	0.00E+00	0.00E+00	-0.297606	0.00E+00	0.00E+00	-0.209053	0.00E+00	-0.298046	-0.0696061	-0.499985	0.00E+00	0.00E+00	0.00E+00	0.00E+00	0.00E+00	-0.351566	-0.144903	0.00E+00	0.00E+00	0.00E+00	-0.686159	0.00E+00	0.135213	0.00E+00	0.00E+00	0.275573	0.0486809	0.00E+00	0.283119
AT1G52770	0.186883	0.206821	0.141384	0.119828	0.273302	0.307121	0.174529	0.339433	0.224095	0.219597	0.313535	0.29164	0.250064	0.24982	0.343397	0.0780783	0.151988	0.188116	0.0118605	0.26272	0.0552039	-0.162136	0.06255	-0.113164	-0.20592	-0.104853	-0.158921	-0.206393	-0.241788	-0.321196	-0.42875	-0.383428	-0.565363	-0.54471	-0.650055	-0.695277	0.302096	0.0197897	-0.34791	0.17025	0.220417	0.335001
SCPL51	-0.0471595	0.059666	-0.0630086	0.0223379	0.131978	0.0107612	-0.0352919	-0.00925135	0.0439067	-0.063193	0.125937	-0.0233116	-0.0728499	0.119253	0.0843272	0.00889556	0.110673	0.0588406	0.0411212	-0.0215406	0.0878891	0.0777956	0.168084	0.0701796	0.0414278	0.185648	0.0915627	0.125444	0.176166	-0.0905877	-0.0563532	0.0520793	-0.0547993	-0.303469	-0.0191977	0.0548883	-0.266437	-0.43355	-0.352959	-0.084455	-0.104495	-0.131053
AT3G23310	-0.0701409	-0.251822	-0.23227	-0.125033	-0.109193	-0.0944624	-0.119277	-0.140278	-0.225507	0.22398	0.0504564	-0.221608	-0.316243	-0.127634	-0.0526999	-0.0855368	-0.226506	-0.137565	-0.11393	-0.435383	-0.35492	-0.00505575	-0.343756	-0.380216	0.137265	-0.193279	-0.357061	0.0455696	-0.274295	-0.2553	-0.0490315	-0.262589	-0.213855	0.0761482	-0.296544	-0.33125	0.325751	-0.0168998	0.173049	-0.0298153	0.100397	-0.210151
CYP81K1	-0.0151619	-0.236368	-0.426506	-0.0990649	0.0141239	-0.304265	-0.0251798	-0.00865415	-0.159031	0.301333	-0.0935663	-0.187961	-0.0555189	0.116225	0.040086	-0.0634804	-0.152324	0.233902	0.0074835	-0.103462	-0.298567	-0.0765147	-0.0380477	-0.125218	-1.21783	-0.0566152	0.275547	0.248165	-0.153841	-0.0678643	0.099855	-0.0760168	0.15296	-0.223652	0.19992	-0.0552551	0.138699	0.274875	-0.157401	-0.0205748	-0.0993106	-0.150981
HIS1-3	0.541545	0.929463	0.551389	0.844951	0.773289	0.879526	0.383063	0.875859	0.538669	0.519323	0.740866	0.858824	0.20212	0.512904	0.700196	0.206736	0.246565	0.739149	0.147904	0.584513	0.673725	-0.388864	0.170041	0.615114	-0.600016	0.244763	-0.0677657	0.109705	0.377742	-0.5664	-0.787851	0.112124	-0.187664	-0.473434	-0.121071	-0.260946	-0.500004	-0.318939	-0.598777	-0.0244257	-0.0432911	-0.191116
SADHU8-1	-0.316511	0.00E+00	0.00E+00	0.00E+00	0.00E+00	-0.217458	-0.305923	0.00E+00	-0.295478	0.116186	-0.351178	0.00E+00	-0.209935	-0.165115	-0.345341	-0.213651	0.00E+00	0.00E+00	-0.254873	0.0240246	-0.172543	-0.243081	0.0677622	-0.277179	-0.468057	0.00E+00	-0.318909	0.00E+00	0.00E+00	-0.625009	0.00E+00	0.00E+00	-0.239125	-0.394501	0.00E+00	-0.590796	0.00E+00	0.00E+00	-0.124986	-0.0802105	0.00E+00	0.00E+00
AT5G15190	0.176571	0.170137	0.0464328	0.121956	0.135488	0.0242489	0.143973	0.230961	0.0696513	0.247538	0.301481	0.157971	0.130189	0.286843	0.25582	0.168437	0.333428	0.282251	0.14287	0.223766	0.251381	0.0810439	0.341241	0.165883	0.0572127	0.278259	0.176262	0.229127	0.224122	0.200855	-0.0621824	0.107858	0.111846	-0.013306	0.37126	0.350395	-0.935874	-0.472602	-0.463918	0.398516	0.47712	0.53485
ATGOLS2	0.00898616	0.0100147	0.12442	0.597123	0.304473	0.183799	0.129493	0.550108	-0.11651	-0.139233	0.116814	-0.338509	-0.364298	-0.0796337	-0.322754	-0.0693779	0.0155892	-0.0468169	-0.212382	-0.438454	-0.281989	-0.127096	-0.0568751	-0.122019	0.374324	0.0804818	0.385362	0.315882	0.399887	0.269648	0.364757	0.430766	0.702564	0.324268	0.919458	0.179639	0.0712137	-0.00407123	-0.258345	-0.344295	-0.253802	-0.304511
SLAH2	0.366479	0.188527	0.0795255	0.124679	0.117495	0.021568	0.270516	0.163734	-0.0729303	0.461962	0.0246743	0.146766	-0.114203	0.0804208	0.112766	-0.240827	0.136264	0.204524	0.0589036	0.329992	0.34781	0.203189	0.454435	0.127751	0.358525	0.549897	0.198895	0.188052	0.28741	0.0254385	0.353493	0.584212	0.225609	0.546584	0.248721	0.628568	-0.766441	-0.710618	-0.409331	-0.108866	-0.195252	0.0324138
AGL87	0.202639	0.286863	0.128203	0.0790231	0.0590568	0.25712	-0.0324302	0.0575224	0.0809543	-0.23259	0.0686902	0.00251101	-0.213061	0.00134478	0.0520147	-0.259225	-0.130423	0.015193	-0.25818	0.0766019	-0.0766227	-0.331406	0.0368244	-0.10794	-0.405887	-0.0227847	-0.0810038	-0.130748	-0.062599	-0.184357	-0.354399	-0.102876	-0.137511	-0.524715	-0.126464	-0.123201	-0.15752	-0.126239	-0.104802	-0.081863	0.0466275	0.0377379
AT1G57550	0.400977	0.421466	0.533282	0.471815	0.07695	0.252358	0.47707	0.215056	-0.0049681	0.447668	0.226736	0.379199	-0.0181002	0.367141	0.398754	-0.126727	0.279123	0.171687	-0.0365019	0.524246	0.288186	0.262223	0.368194	0.0362702	0.462136	0.34985	0.470551	0.478811	0.336061	0.219899	0.422934	0.397204	0.15593	0.426368	0.00E+00	0.57184	-1.14524	-1.11387	-0.510164	-0.421315	-0.507925	-0.213255
AT3G28157	0.00E+00	0.00E+00	0.00E+00	0.00E+00	0.00E+00	0.00E+00	0.00E+00	0.00E+00	0.00E+00	0.00E+00	0.00E+00	0.00E+00	-0.56745	0.00E+00	0.00E+00	-0.224427	0.00E+00	0.00E+00	-0.58531	0.00E+00	0.00E+00	-0.21311	0.00E+00	0.00E+00	0.00E+00	0.00E+00	0.00E+00	0.00E+00	0.00E+00	0.00E+00	0.00E+00	0.00E+00	0.00E+00	-1.09701	0.00E+00	0.00E+00	0.00E+00	0.00E+00	0.00E+00	-0.0902434	0.00E+00	0.00E+00
AT2G30540	0.00E+00	0.00E+00	-0.241907	-0.00250669	0.00E+00	-0.166882	0.000925116	0.00E+00	0.0645798	0.00E+00	-0.333884	0.0272632	-0.0971472	0.00E+00	0.00E+00	-0.155399	-0.0476175	0.00E+00	-0.00953842	0.0260175	0.0648582	-0.13249	0.00E+00	-0.262599	0.00E+00	0.00E+00	0.510175	0.289223	0.0615206	-0.531029	-0.324991	0.00E+00	-0.00191292	-0.504959	0.00E+00	-0.102736	0.00E+00	-0.543366	-0.266888	-0.550251	-0.391071	0.0531653
AT5G35890	0.00E+00	0.00E+00	0.0957184	0.00E+00	0.00E+00	0.00E+00	0.00E+00	0.00E+00	0.00E+00	0.00E+00	0.00E+00	0.00E+00	0.0571877	0.00E+00	0.00E+00	-0.266098	0.00E+00	0.00E+00	-0.42276	0.00E+00	0.00E+00	-0.543013	0.00E+00	0.00E+00	0.00E+00	0.00E+00	0.00E+00	0.00E+00	0.00E+00	0.00E+00	-0.323059	0.00E+00	0.00E+00	-0.419351	0.00E+00	0.00E+00	0.00E+00	0.00E+00	0.00E+00	0.00E+00	0.00E+00	0.00E+00
AT5G10770	0.351605	0.848956	0.654193	0.425066	0.78322	0.862938	0.396436	0.547624	0.876327	0.285164	0.635931	0.778231	0.255984	0.404376	0.816667	0.323939	0.774322	0.614732	0.292003	0.831617	0.818213	0.372754	0.69862	0.62624	0.294383	0.772076	0.750785	0.412144	0.582555	0.844553	0.479453	0.834379	0.942581	0.515371	1.1205	1.34381	0.198708	0.397031	0.340145	-1.20806	-0.565474	-0.419169
AT1G64561	0.0427925	0.0113094	-0.0421518	-0.0733277	-0.045633	0.0521675	0.216718	-0.0681026	-0.173009	0.279574	-0.114336	-0.0128045	0.144237	-0.0210996	-0.0529822	-0.0717248	0.150628	-0.0367987	-0.0547846	-0.0323279	-0.175256	0.176005	-0.123538	-0.124496	0.503423	0.0630046	0.0134123	0.0643153	-0.17874	0.0858276	0.0644543	0.491484	0.109405	0.353451	-0.123346	-0.0410693	0.0157661	-0.117781	-0.0557406	-0.055565	-0.276304	-0.228856
ATGLR1.2	-0.062435	-0.206103	-0.166783	-0.0419563	0.00E+00	0.0152105	0.146998	0.219974	-0.0530842	-0.269957	0.0673056	0.117056	-0.140961	0.212317	0.117754	-0.197545	0.138353	0.133477	0.0353067	0.192189	-0.280466	-0.0766565	-0.0269926	-0.341757	0.00E+00	0.00E+00	-0.0759061	-0.0435124	0.256253	-0.370788	0.0333349	0.00E+00	0.0189773	0.136648	-0.361603	-0.406769	0.00E+00	0.00E+00	-0.0789293	-0.048329	0.00E+00	-0.213769
AT1G60190	0.681971	0.377509	0.274667	0.622555	0.673234	0.414642	0.441635	0.608512	0.619889	0.514079	0.427928	0.538195	0.623199	0.508319	0.745696	0.595458	0.508801	0.820659	0.114768	0.394456	0.397125	0.222688	0.453725	0.477591	0.0451969	0.655806	0.324233	0.319861	0.25205	0.188759	-0.41105	0.0147495	-0.213111	-0.562305	-0.226243	-0.207598	-0.457356	-0.362102	-0.287989	-0.28508	-0.181644	-0.22941
AT1G76590	-0.0249583	0.124349	-0.00488282	-0.0600281	0.176976	0.233719	0.180086	0.269324	0.120918	0.174073	0.460089	0.339079	0.233133	0.53424	0.446679	0.363878	0.758447	0.519047	0.889236	0.568432	0.551167	0.538559	0.893884	0.697951	0.469618	0.813473	0.671022	0.655114	0.724626	0.330448	-0.306812	0.0645455	-0.00363074	-0.189039	0.209973	0.129844	-0.555434	-0.0587704	-0.387397	-0.954327	-0.728166	-0.923696
AT5G12380	0.977876	0.926522	0.95259	1.00729	0.764013	0.987061	0.969933	0.939549	0.876546	0.931644	0.833555	1.00236	0.707282	0.972848	0.85249	0.954337	0.868897	1.0143	0.872572	0.717983	1.06588	0.909403	0.866967	0.839914	0.745928	0.961971	0.887487	0.99024	0.804803	0.956837	0.889698	0.881978	0.963392	0.326494	1.1018	1.24936	0.854751	-1.23642	1.11311	-0.7714	-1.06631	-1.13285
ATPPC1	-0.303688	-0.236863	-0.118422	-0.360133	-0.128882	-0.0328019	-0.233755	-0.206819	-0.112998	-0.218147	-0.0882893	-0.182105	-0.258315	-0.0316948	-0.141435	-0.228002	0.0028262	-0.0526647	-0.122051	-0.188012	-0.357131	-0.161691	-0.163847	-0.149358	-0.126051	0.101724	0.011579	-0.0832495	0.0287287	0.000790851	-0.00926185	0.155607	0.185925	0.0110943	0.452615	0.146605	0.362605	0.254797	0.123425	0.145412	0.183918	0.077941
AT2G29010	0.00E+00	0.00E+00	0.00E+00	0.00E+00	0.00E+00	0.00E+00	0.00E+00	-0.271555	0.0139692	0.00E+00	0.00460643	0.00E+00	0.00E+00	0.0453353	0.00E+00	0.144551	-0.636887	0.00E+00	-0.18927	-1.14165	0.00E+00	-0.602527	-0.809554	0.00E+00	0.00E+00	0.00E+00	0.00E+00	0.00E+00	0.00E+00	0.00E+00	0.00E+00	0.00E+00	-0.429574	0.00E+00	-0.651754	0.00E+00	0.00E+00	-0.355411	0.00E+00	-0.0126829	0.00E+00	0.00E+00
LHCA3	-0.0311703	0.294972	-0.186593	0.559339	0.313326	0.221522	0.092494	0.101447	-0.105951	-0.159756	0.501817	-0.0683029	-0.13736	0.0574046	-0.0860502	-0.0822501	0.0761439	-0.229427	-0.194047	-0.00461488	-0.133165	-0.15685	-0.0144038	-0.257826	-0.232372	-0.468033	-0.101535	-0.15015	-0.147774	-0.4059	-0.228298	-0.533811	-0.517049	-0.380089	-0.859271	-0.351174	-0.339883	-0.951738	-0.417886	-0.158219	-0.628626	-0.28796
AT5G43211	-0.244938	0.00E+00	0.00E+00	0.00E+00	0.00E+00	0.00E+00	0.00E+00	-0.0688839	0.206703	0.176396	-0.250747	0.00E+00	-0.232605	0.00E+00	0.00E+00	-0.123406	0.0590051	0.00E+00	-0.194405	0.0304496	0.00E+00	-0.117896	0.00E+00	0.00E+00	0.00E+00	0.00E+00	-0.110445	0.00E+00	-0.202596	0.172168	0.00E+00	0.00E+00	0.0302964	-0.420119	0.00E+00	-0.0182751	0.00E+00	0.00E+00	0.262663	-0.0231566	0.00E+00	0.436464
AT1G15330	-0.345621	-0.126197	-0.475327	0.470508	0.196161	-0.0961573	0.0329708	-0.0458717	-0.157629	0.276716	-0.0199575	0.0810885	-0.313607	-0.0656509	0.261516	-0.0601726	0.305259	-0.163517	0.071205	0.0727862	-0.139659	-0.156658	-0.0367325	0.174777	-0.279039	0.0139163	-0.0286703	0.345463	0.589898	-0.943202	-0.570976	0.453755	0.022131	-0.377987	0.0778115	-0.350229	-0.0394354	0.223856	-0.412897	0.213701	0.521746	0.4763
AT3G61270	0.261501	0.257047	0.270951	0.523248	0.330085	0.345206	0.568865	0.456592	0.312674	0.724003	0.537497	0.536279	0.680286	0.662521	0.716762	0.757993	0.776316	0.758508	1.07618	1.08625	0.917325	0.958456	1.04363	1.10841	1.26552	0.956006	1.25581	1.41097	1.39696	0.956058	1.09802	1.42978	1.20117	0.347771	1.2852	1.07208	-0.929278	-1.10497	-1.05702	1.54383	1.49886	1.08764
AT5G43230	0.988415	1.29824	1.23635	1.0935	1.1898	1.03215	1.36755	1.04037	1.32125	1.27834	1.22973	1.17724	1.05978	1.30425	0.882515	1.26017	1.22314	1.0908	1.18728	1.00006	1.42971	0.79048	1.22728	0.986423	0.979828	1.23364	1.13461	1.23097	1.2273	1.38131	1.33373	1.17698	1.0963	1.3747	0.822674	0.823627	0.806021	1.06419	0.972887	-0.729679	-1.00723	-0.967181
AT1G51870	-0.369582	0.00E+00	0.146038	-0.103672	0.00E+00	0.00E+00	0.00E+00	-0.39902	0.132234	0.00E+00	0.138855	0.00E+00	-0.535339	0.054468	0.00E+00	-0.11524	-0.247774	0.00E+00	-0.234065	-0.999234	0.00E+00	-0.118346	-0.343843	0.00E+00	0.00E+00	0.116312	-0.0656239	0.0495074	0.00E+00	-0.178967	-0.345327	-0.361191	-0.26294	0.00E+00	-0.543766	-0.232529	0.00E+00	-0.541589	-0.0399166	0.0802071	0.00E+00	-0.163995
SYP131	1.47367	1.81015	1.57783	1.88096	1.61324	1.68593	1.53536	1.80067	1.56412	1.74965	1.69498	1.56752	1.13256	1.70597	1.75943	1.02559	1.69066	1.58599	0.988923	1.58437	1.86771	0.94261	1.72416	1.80625	1.76717	1.85222	1.50164	1.8813	1.70043	1.65948	1.84428	1.74938	1.29781	0.804881	1.78669	1.63799	-0.0153788	-0.251802	-0.260964	-1.04592	-1.05703	-0.972011
AT4G25930	0.146195	0.16627	0.00E+00	-0.19772	0.00E+00	-0.46915	0.141247	-0.397218	-0.499868	-1.29046	-0.452161	-0.849864	-0.181061	0.00E+00	-0.285496	-0.233692	0.00265748	-0.183608	-0.0620494	-0.402958	-0.22378	0.0336936	0.00E+00	0.00E+00	0.00E+00	0.00E+00	0.00E+00	0.133018	0.00E+00	0.00E+00	0.2004	0.255238	0.00E+00	0.207301	-0.527615	-0.440545	0.00E+00	0.00E+00	-0.217061	-0.035236	0.166546	0.00E+00
AT3G46270	-0.293851	0.00E+00	0.00E+00	0.202439	0.00E+00	0.00E+00	-0.316813	-0.362297	-0.316592	-0.296701	0.00E+00	-0.554759	-0.24408	0.00E+00	0.00E+00	-0.190161	-0.207732	0.00E+00	-0.228022	-0.275476	0.00E+00	-0.225263	-0.469779	-0.344917	0.00E+00	0.00E+00	-0.168851	-0.643616	0.00E+00	-0.350411	0.185761	0.00E+00	-0.388752	-0.566771	0.00E+00	-0.210214	0.00E+00	0.00E+00	0.0557909	0.00E+00	0.00E+00	-0.0214621
AT1G23520	1.68328	1.58326	1.47935	1.72722	1.91564	1.40894	1.8216	1.92551	1.33475	2.0832	1.44845	1.48722	1.3749	1.74464	1.72252	1.22822	1.83427	1.48606	1.29713	1.60894	1.57741	1.28578	1.43457	1.56127	1.45131	1.58906	1.51496	1.52587	1.86924	1.27468	1.49905	1.89911	1.47667	0.850559	1.97939	1.57239	-1.02591	-1.18427	-0.992448	1.56296	1.16602	1.06597
ATDCI1	0.00950379	0.0552706	-0.0724896	0.0647207	0.102922	0.118802	0.112158	0.0150123	0.136551	0.0799162	0.107222	-0.0132202	-0.0330853	0.0670187	0.194949	0.0413574	0.103116	0.0943982	0.00337336	-0.191227	0.059924	0.0918992	0.00524386	-0.00657458	-0.00814638	0.0579794	0.0493909	0.0238535	0.0478005	-0.0202786	0.000512348	-0.00156112	-0.0629923	-0.0535278	-0.0769129	0.0558993	-0.0861813	-0.204709	-0.114075	-0.143964	-0.242448	-0.295174
AT5G67350	0.130756	0.00730434	-0.047682	0.0486242	-0.00614612	-0.0533736	0.110585	0.0367958	0.00844054	0.110155	0.0615477	0.0691332	0.0492925	0.0437106	0.0962526	0.0111645	0.0592138	0.093977	0.0512084	-0.0271474	0.014445	0.0105424	0.0590969	0.0158218	-0.031966	0.0249873	0.00403571	0.0433047	0.0175855	-0.00387183	-0.0264981	-0.0247818	0.0665562	0.053871	0.0732279	0.0820056	-0.0805173	-0.0127997	0.0236358	-0.0115972	0.00325274	-0.0243742
GSA2	0.201962	0.221543	0.172399	0.250073	0.204544	0.226604	0.202768	0.189845	0.193114	0.198783	0.213381	0.182878	0.131404	0.145099	0.183825	0.0824197	0.132632	0.153539	0.0241189	0.143174	0.0655149	-0.0264131	0.0757374	0.0113527	-0.0380322	0.0495592	0.02985	0.0321258	0.0227462	-0.0923534	-0.0834709	-0.0529426	-0.176952	-0.184449	-0.146281	-0.157459	-0.0171422	-0.0764172	-0.0842194	-0.0716488	-0.0144758	-0.0111473
AT2G29850	0.0886756	0.102672	0.04427	0.142805	0.00E+00	0.00E+00	0.0218681	0.00E+00	0.344675	0.130867	0.00E+00	0.58024	0.00E+00	0.0945761	0.156126	0.0344513	0.00E+00	0.166153	0.00E+00	0.00E+00	0.00E+00	0.247714	0.0984656	0.247152	0.00E+00	0.00E+00	0.146571	0.0780175	0.00E+00	0.252707	0.0453738	0.0576379	-0.427007	-0.36627	-0.621038	-0.640899	-0.202467	-0.611892	-0.287373	0.503145	0.00E+00	0.00E+00
IMS2/MAM-L/MAM3	1.42833	1.4551	1.50479	1.48442	1.27076	0.999348	1.47379	1.41347	1.47963	1.40382	1.38173	1.51471	0.814964	1.45041	1.40619	0.770041	1.37219	1.52785	0.705165	1.31072	1.64212	0.575086	1.40268	1.44187	1.31753	1.37927	1.4803	1.47381	1.35481	1.59866	1.47474	1.4095	1.30713	0.329349	1.24093	0.671236	-0.578116	-0.25369	-0.391171	-0.937318	-0.933526	-0.877463
SEC61 BETA	-0.0175748	-0.0104784	0.0174912	0.0413389	0.000755713	0.0377865	0.0205068	-0.0258116	0.0216925	-0.0146896	-0.0285318	-0.0179018	0.00407898	-0.0370084	0.00882961	0.0179793	-0.0771667	0.0126654	-0.00826758	0.0577596	-0.0483287	-0.0135226	0.00562689	-0.0259791	0.00653683	0.0283407	0.0515007	0.0671155	-0.00923004	0.018969	0.0171768	-0.00195556	-0.0480494	-0.0407731	-0.05374	-0.0628927	-0.0370981	-0.0610294	-0.0426021	0.0748609	-0.0306598	0.067346
ZAP1	-0.0623831	0.0104839	-0.0563806	-0.0084231	0.00333685	0.0160548	-0.00633321	-0.0248123	-0.0306833	-0.0103374	-0.0151147	-0.0696899	0.00103777	-0.0383762	-0.0288806	-0.0152667	-0.0264119	-0.0150341	-0.0263376	0.0353353	-0.0624168	-0.057889	-0.0127723	-0.0542635	-0.00920176	-0.0244259	0.00483079	0.0153432	-0.029499	-0.00895794	-0.000333449	0.0227008	-0.0480167	-0.0696757	-0.0477188	0.0135464	-0.0192333	-0.103988	-0.173355	0.0799192	0.00952484	0.045325
AT2G39060	1.5007	1.69592	1.50578	1.4078	1.60429	1.38097	1.50831	1.55365	1.49754	1.41167	1.62521	1.52346	1.2805	1.61651	1.60063	1.2805	1.59819	1.45863	1.26973	1.59317	1.60623	1.27004	1.7185	1.4874	1.51055	1.64386	1.53112	1.49418	1.73701	1.45825	1.66858	1.78146	1.52455	1.038	1.96766	1.21604	1.50364	2.39536	1.28963	-1.01369	-0.973206	-0.97481
AT3G05640	0.272861	0.102076	0.23389	0.168102	0.243088	0.185739	-0.120839	0.300509	-0.14831	0.215617	0.149429	-0.0257829	0.555439	-0.0623211	0.184969	0.0516338	0.0319443	0.162518	0.112835	0.468131	0.16296	-0.0364907	-0.0416494	0.042483	0.256184	0.267706	0.294862	0.0433053	0.127486	0.399601	0.320706	0.350738	0.57983	0.625795	0.567892	0.541664	0.410831	0.356739	0.31419	-0.252538	-0.466246	-0.377738
AT5G54600	0.168605	0.24227	0.150254	0.242444	0.25553	0.268649	0.186608	0.195608	0.212523	0.166338	0.196296	0.120559	0.154817	0.186519	0.222277	0.185157	0.169181	0.155892	0.0670774	0.0923803	0.0528068	0.0121442	0.0700896	0.0264363	-0.010259	0.004463	-0.00606722	-0.0185283	-0.0138332	-0.154869	-0.090736	-0.104478	-0.261703	-0.231279	-0.279224	-0.329786	-0.0793915	-0.193635	-0.274399	-0.166257	-0.138171	-0.222818
ATCDPMEK	0.0462654	0.0633344	-0.00523291	0.0448679	0.0344134	0.036995	0.0320728	0.0376494	-0.010467	0.0559994	0.0133434	-0.0595354	0.0704633	0.0205005	0.0141254	0.0225892	0.00812421	-0.00471281	0.00229581	0.0211355	-0.0557699	-0.00252679	0.000498202	-0.0732543	-0.0129404	-0.0319406	-0.0604089	-0.0223809	-0.0639253	-0.0971494	-0.0933802	-0.0715667	-0.143927	-0.12919	-0.160115	-0.155442	0.000752339	-0.0988814	-0.165221	-0.0799971	-0.0722418	-0.103393
AT5G38760	1.87001	1.91752	1.95557	1.83967	2.09038	1.96141	1.79051	1.75029	2.07415	1.89317	1.98742	1.94502	1.6997	1.98793	2.06855	1.79662	1.96067	1.97938	1.72427	1.95986	2.1811	1.81712	1.91835	2.12309	1.97196	2.17102	2.16525	1.78076	2.07928	2.08282	2.07584	2.1561	2.06726	1.46883	2.84351	1.95115	-0.99229	-0.639403	-0.494211	-0.730694	-0.749631	-0.751612
AT3G57400	0.0382551	0.14612	-0.108232	0.038288	0.0820115	0.0833866	-0.0240627	-0.000785956	0.0279724	0.14278	0.245326	0.0519175	0.00764208	0.191357	0.264901	0.0551818	0.0880216	0.0790518	0.0140167	0.310513	-0.0424498	0.0844823	0.0761323	-0.114428	0.00454005	0.086128	-0.0381003	0.0245013	0.134776	0.0291285	0.0426014	0.073609	-0.0656306	-0.0476204	-0.0758971	-0.0961176	-0.0904428	-0.0139386	-0.230811	-0.152079	-0.212359	-0.376769
LOB	-0.112238	-0.306589	-0.132518	-0.193491	-0.0898096	-8.41E-05	0.00922738	-0.0303654	0.0859557	0.0288428	0.0157799	0.221117	-0.0993746	-0.186527	0.310989	0.0044651	-0.033856	0.0555968	0.126536	-0.0176028	-0.0134962	-0.0532077	-0.143788	0.132074	-0.2664	-0.26567	-0.148986	-0.273177	-0.250807	-0.298878	-0.258361	-0.233571	-0.110857	-0.133743	-0.109687	-0.131711	-0.241209	-0.249544	-0.254263	-0.0812251	-0.320635	-0.417701
AT1G22160	-0.0528323	-0.132224	-0.177858	0.0337908	0.00399806	-0.0737164	-0.033671	-0.0355761	-0.0218635	-0.0904064	-0.115492	0.0226262	-0.000634661	-0.100136	-0.00520286	0.089003	-0.0438102	0.0233788	0.0318905	-0.0251209	0.0807784	0.0378514	0.0122453	0.151685	-0.0752944	-0.062533	0.0134003	-0.0406522	0.00864688	-0.0643828	-0.128833	-0.0978679	0.0735957	0.0472261	0.0821428	0.0826135	0.0483908	0.00973308	0.0320615	-0.251692	-0.311747	-0.297504
AT4G38220	0.0291322	-0.0435585	0.00427576	-0.0322415	-0.0191409	-0.00639971	-0.0924507	-0.0311047	0.0590206	-0.0457845	-0.0138354	0.0071764	0.0977095	-0.0578941	0.0451402	0.0026581	-0.0206142	-0.0229223	-0.047835	-0.0625493	-0.0605572	0.0133256	-0.162168	-0.0233184	0.0570005	-0.114579	-0.00571656	-0.0716668	-0.118916	0.00992719	-0.00738039	0.00568615	0.0719563	0.0907466	0.0685419	-0.053206	0.0669531	0.109096	0.0285204	-0.0231962	-0.0472379	-0.0702101
ATNAP12	0.283369	0.127495	0.171422	0.353834	0.141979	0.0516457	0.00E+00	0.00E+00	0.357766	0.261862	0.39853	0.332995	0.00E+00	0.179031	0.332567	0.338465	0.22536	0.358578	0.218652	0.0400054	0.488978	0.405291	0.040468	0.348103	0.244276	0.294647	0.23699	0.224779	0.00E+00	0.444849	0.017092	0.00E+00	0.36293	-1.53268	0.315031	0.532877	0.328802	0.316616	0.295697	-1.19115	-1.00933	-1.0256
AT4G18070	-0.281313	-0.28469	-0.272568	-0.25401	-0.227026	-0.220173	-0.246054	-0.194201	-0.18276	-0.208209	-0.202159	-0.11806	-0.0965136	-0.174006	-0.172832	-0.0978965	-0.131812	-0.190366	-0.052899	-0.100745	-0.0402526	-0.0127178	-0.0591677	-0.0610064	-0.0801301	-0.0916828	-0.0575328	-0.0923104	-0.0718009	0.0266172	-0.126942	-0.0555748	-0.0921994	-0.158187	-0.140349	-0.245087	-0.224626	-0.106804	-0.112149	-0.196256	-0.123306	-0.150875
AT4G25610	-0.0208701	-0.113806	-0.0777769	-0.158531	-0.175444	-0.166317	-0.110117	-0.0671089	-0.121586	-0.142826	-0.140946	-0.118453	-0.0976311	-0.105762	-0.12208	-0.086407	-0.101181	-0.128666	-0.0899098	-0.186768	-0.0923808	-0.0776146	-0.129126	-0.0778195	-0.0253444	-0.0678928	-0.117558	-0.0486317	-0.077715	-0.0606825	-0.0631006	-0.049989	-0.0245203	-0.034976	-0.0168626	0.00557703	-0.041213	0.0986474	0.0803273	-0.00578483	0.0574586	0.0486081
AT1G72690	-0.0504861	-0.112884	-0.0114063	-0.0880086	-0.0446905	-0.0974756	-0.102262	-0.043666	0.0277802	-0.0904367	-0.0654792	-0.0251416	-0.000278478	-0.1248	-0.0808193	-0.0155723	-0.106912	-0.094148	-0.0314714	-0.101551	-0.055397	-0.0418736	-0.0930709	-0.0301076	-0.0595275	-0.111903	-0.13308	-0.140386	-0.128684	-0.0779273	-0.085342	-0.0992257	-0.0330594	-0.0448105	-0.0285768	-0.0315921	-0.0405215	-0.102457	-0.115458	-0.0671185	-0.0809479	-0.101942
AT4G01400	-0.387063	-0.214214	-0.0660635	-0.281545	-0.147599	-0.0385477	-0.329304	-0.195281	-0.134895	-0.319389	-0.321641	-0.011806	-0.245603	-0.21965	-0.104663	-0.181536	-0.189409	-0.30003	-0.119511	-0.258811	-0.104152	-0.197558	-0.227911	-0.0206157	-0.304079	-0.218134	-0.287717	-0.290808	-0.0822875	-0.169885	-0.252415	-0.185158	0.175832	0.117993	0.24002	0.151583	0.0719277	0.340863	0.290926	0.518519	0.421087	0.11614
AT2G31370	-0.218727	-0.280257	-0.0866722	-0.266877	-0.223086	-0.137952	-0.252139	-0.190071	-0.0571264	-0.262912	-0.212795	-0.147067	-0.0580894	-0.210365	-0.151887	-0.128144	-0.233798	-0.206221	-0.132434	-0.170701	-0.180495	-0.136711	-0.267291	-0.133002	-0.0841595	-0.208502	-0.149715	-0.208644	-0.218771	-0.069996	-0.0591643	-0.0671985	0.0377768	0.0245078	0.0644219	0.0647255	0.142719	0.122561	0.141635	0.218077	0.16843	0.116799
AT1G70100	-0.196281	-0.157142	-0.0350166	-0.151432	-0.146116	-0.0682047	-0.162866	-0.126311	0.0252574	-0.134172	-0.10352	-0.0156944	-0.0696541	-0.133284	-0.0928811	-0.0434348	-0.118094	-0.106595	-0.0746647	-0.137427	-0.02622	-0.0637661	-0.149356	-0.00932055	-0.119962	-0.158636	-0.134431	-0.183476	-0.151104	-0.119403	-0.0902556	-0.0855167	-0.023354	-0.0361059	-0.00396609	-0.0232114	0.161513	0.159967	0.0722366	0.135758	0.0961164	0.129182
ATCBL3	-0.152258	-0.16286	-0.052578	-0.139818	-0.119978	-0.118172	-0.132602	-0.0933446	-0.0636014	-0.138125	-0.0926947	-0.0555528	-0.0148505	-0.0456857	-0.113797	-0.0348026	-0.113316	-0.139896	-0.0331977	-0.0969825	-0.0333841	-0.0325342	-0.107484	-0.0479695	-0.0251803	-0.0789613	-0.135587	-0.151825	-0.0886255	-0.00662136	-0.0173282	-0.0293729	0.0479622	0.0309011	0.0500651	0.0676784	-0.0638268	-0.0070466	-0.0109398	-0.0118151	0.00162831	-0.0187746
COP9	-0.138844	-0.0537778	-0.0579781	-0.126971	-0.109493	-0.123823	-0.0972302	-0.102447	-0.0921429	-0.0890192	-0.0701803	-0.134238	-0.221014	-0.0910566	-0.109234	-0.101277	-0.0700514	-0.0514812	-0.08076	-0.0269188	-0.0369727	-0.0308957	-0.0482902	-0.107635	-0.0301808	-0.00954191	-0.0436041	-0.0416212	-0.0192617	-0.0113516	0.000279617	0.00981127	0.0604123	0.0623237	0.053864	0.0650938	0.127587	0.148744	0.13802	0.19313	0.17786	0.121868
AT2G18100	-0.238896	-0.143914	-0.0843121	-0.146775	-0.161382	-0.0859291	-0.113371	-0.177381	-0.114032	-0.136425	-0.124627	-0.149189	-0.148837	-0.1197	-0.122553	-0.0828835	-0.155783	-0.0914853	-0.0914156	-0.0618851	-0.0330985	-0.0844544	-0.117267	-0.0541922	-0.058297	-0.122818	-0.0769786	-0.0978883	-0.100449	-0.00406477	-0.0523307	-0.098324	-0.0246215	0.0938205	0.0474523	0.152934	0.196256	0.143679	0.161944	0.215072	0.183652	0.206764
AT4G14760	0.140374	0.120888	0.126971	0.140834	0.124693	0.120282	0.12705	0.11786	0.136802	0.104283	0.0908381	0.115069	0.0205161	0.0537212	0.0389001	0.0174593	0.00164165	0.0071391	-0.0839744	-0.0234562	-0.0408105	-0.0937259	-0.131971	-0.0543883	-0.0547561	-0.102776	-0.136978	-0.146479	-0.157671	-0.0843699	-0.085401	-0.0972648	-0.0541639	-0.0404436	-0.0567796	-0.0305899	-0.0953482	-0.0752218	-0.124327	-0.0347792	-0.126874	-0.105333
AT5G19970	-0.464559	-0.504695	-0.486137	-0.426898	-0.480552	-0.515779	-0.479172	-0.313764	-0.427983	-0.392238	-0.401328	-0.266334	-0.384919	-0.462905	-0.288526	-0.203088	-0.332784	-0.217908	-0.192079	-0.22665	-0.0912629	-0.131776	-0.116379	-0.0471605	-0.152871	-0.132317	0.0512572	-0.0954143	-0.0481289	0.0589718	0.140419	0.0946715	0.391647	0.291923	0.398254	0.457486	0.179933	0.160764	0.0918004	0.199892	0.094619	0.234643
AT2G31390	-0.254056	-0.258042	-0.145075	-0.236629	-0.16075	-0.120808	-0.176258	-0.163122	0.0126709	-0.1128	-0.105984	-0.0520147	0.00271737	-0.171895	-0.0602932	-0.0232212	-0.0983646	-0.110253	0.0643801	-0.0985486	-0.0251596	0.108134	-0.101904	0.0518117	0.139132	-0.0281389	0.087754	0.0429463	-0.04041	0.251112	0.254372	0.192962	0.386462	0.426498	0.384695	0.354765	-0.119478	-0.128939	0.062546	-0.0890203	-0.108977	-0.0712861
AT5G57785	-0.554376	-0.608942	-0.429225	-0.468548	-0.489536	-0.417131	-0.45318	-0.439632	-0.28079	-0.365379	-0.38574	-0.191839	-0.337156	-0.404377	-0.233577	-0.101602	-0.311765	-0.138073	0.00308756	-0.143099	0.0524092	0.0601278	0.0518423	0.0717895	0.0754856	0.0595176	0.14366	0.164262	0.17616	0.296835	0.273031	0.309009	0.50531	0.492102	0.520953	0.545461	0.561157	0.537861	0.533681	0.326363	0.29252	0.38805
RPL27	-0.140772	-0.0257096	-0.0117069	-0.130857	-0.0839222	-0.0958027	-0.138472	-0.113054	-0.019001	-0.112586	-0.064912	-0.0846107	-0.229239	-0.121846	-0.095565	-0.122248	-0.0693559	-0.0975673	-0.166779	-0.0942061	-0.0665968	-0.133518	-0.120727	-0.138494	-0.154304	-0.120627	-0.0828376	-0.155651	-0.103932	-0.101132	-0.134101	-0.107478	-0.0367704	-0.0490146	-0.0281376	-0.00472857	0.135457	0.099376	0.061944	0.178258	0.184586	0.2538
AT1G43675	-0.0828905	0.0208493	-0.038817	-0.195083	-0.0727195	-0.171234	-0.0514767	0.118896	0.164761	0.0273343	0.18709	0.451623	-0.184139	0.0467653	0.162046	0.147696	0.0333303	0.187911	-0.102185	-0.209369	0.263502	-0.072897	-0.00514864	0.562385	0.155407	0.185653	-0.0682638	0.0376883	0.254186	-0.00189408	-0.0658081	0.0947164	-0.283576	-0.358928	-0.251272	-0.285199	-0.288869	-0.260032	-0.332566	-0.0635996	0.270253	0.0839968
ATGPAT4/GPAT4	-0.0116494	0.00412358	0.0579	-0.00794775	5.52E-06	0.0145196	-0.00147237	-0.0189743	0.0578921	-0.0185758	-0.0219292	0.0572595	-0.00237039	-0.0147561	-0.0283308	0.00902443	-0.00919914	-0.0511684	0.00838052	-0.0597084	0.0428823	-0.0351126	-0.0748547	0.0389548	-0.136373	-0.102123	-0.1129	-0.139212	-0.102087	-0.150541	-0.133981	-0.153017	-0.103251	-0.0895882	-0.109123	-0.0583343	-0.074785	-0.11648	-0.131968	0.170505	0.207676	0.254833
AT2G29300	-0.000545514	0.286015	0.541416	0.0701242	0.202141	0.42935	0.192895	0.318958	0.0713613	0.250541	0.269401	0.393145	0.488854	0.0576279	0.308376	0.580259	0.215547	-0.0769538	0.548941	0.202506	0.590769	0.490403	0.41005	0.583172	0.107754	0.346456	0.308532	0.139214	0.15131	0.0209045	-0.146447	0.0347768	-0.522742	-0.609074	-0.476296	-1.03196	-0.362172	-0.617245	-0.793239	0.0171119	0.0116918	0.0270423
AT1G76360	-0.303932	-0.329283	-0.284289	-0.369045	-0.406824	-0.351598	-0.179039	-0.414371	-0.363086	-0.0778506	-0.25235	-0.299828	-0.32461	-0.198412	-0.276875	-0.157391	-0.194753	-0.100675	-0.0808686	0.0513114	-0.0635828	-0.0519534	0.0670267	-0.0222987	-0.0117012	0.0578164	0.0910567	0.0971285	0.111845	0.095133	0.079409	0.159972	-0.0698186	-0.10358	-0.0589798	-0.145939	-0.119296	-0.0907154	-0.0448985	-0.194668	-0.266208	-0.274999
AT4G01310	0.203574	0.188165	0.136984	0.172874	0.17636	0.169604	0.143047	0.202006	0.133575	0.142147	0.170215	0.208776	0.111473	0.11033	0.179058	0.126026	0.114377	0.109972	-0.0104703	0.0650223	0.0714992	-0.0448241	0.0255686	0.0408192	-0.107125	-0.0530791	-0.0617875	-0.114548	-0.0866584	-0.1707	-0.192348	-0.188576	-0.254299	-0.272347	-0.242264	-0.277326	-0.0691656	-0.117057	-0.16809	-0.140153	-0.0583364	-0.0651476
PDF1B	0.0385677	0.00785367	0.0303531	0.0397098	0.0672784	0.031943	0.066857	0.0918338	-0.0110686	0.0632111	0.0380797	0.06667	0.0775055	0.0473806	0.0817377	0.0700289	0.0324544	0.0344219	-0.021569	-0.0103127	0.0216864	0.00211763	-0.022984	-0.00546166	-0.0538299	-0.0504838	-0.0315362	-0.054442	-0.0737112	-0.0804461	-0.0847383	-0.111081	-0.164826	-0.16129	-0.17235	-0.148842	-0.00578144	-0.120445	-0.132762	-0.0867927	-0.0836079	-0.0344206
AT3G12320	0.211066	0.188835	0.243324	0.389277	0.176284	0.211138	-0.0594627	-0.0750185	0.561792	0.204632	0.173482	0.118717	-0.122023	-0.148593	0.402407	0.617077	0.284998	-0.140125	-0.13713	-0.132259	0.654304	0.317274	0.453945	-0.141159	-0.316196	-0.242876	0.30188	0.261219	0.210149	0.0976251	0.00953646	-0.00809645	-0.305593	-0.352107	-0.250989	-0.384817	-0.351152	-0.333936	-0.529516	-0.374244	-0.32468	-0.5543
AT5G63150	-0.0305328	-0.0477922	-0.0155253	-0.0740247	-0.0200344	-0.0569198	-0.0380255	0.0227775	-0.0567146	-0.0387042	-0.0168763	-0.00425162	-0.0990863	-0.0328887	-0.00453789	-0.0246357	-0.0825657	0.00970617	-0.0741461	-0.068865	-0.0176517	-0.0177896	0.0257464	-0.0201031	-0.0669754	0.00541874	0.0248294	-0.00970517	0.00476968	-0.00768616	-0.0014328	-0.00383531	0.0602057	0.0497175	0.0718875	0.21011	0.112987	0.0804694	0.127177	0.151828	0.185985	0.210507
CYCD5;1	-0.157923	-0.142243	-0.172467	-0.172727	-0.139496	-0.13439	-0.0738212	-0.0724506	-0.0807263	-0.0416527	-0.0632115	-0.0351683	-0.0844638	-0.0484294	-0.0816336	-0.0616025	-0.0474816	-0.0616556	-0.0110441	-0.0201465	0.014525	0.0038094	0.0242057	-0.0125327	-0.0440281	-0.0266248	0.00691191	-0.0283193	0.00057832	0.023036	0.0140679	0.0322295	0.0740562	0.0687992	0.0811106	0.0727226	0.0827444	0.15307	0.121148	0.271888	0.263402	0.345616
AT3G23200	-0.230053	-0.191925	-0.196058	-0.195635	-0.168854	-0.229811	-0.187012	-0.141331	-0.204103	-0.209987	-0.217551	-0.204727	-0.235501	-0.202145	-0.233791	-0.14084	-0.198648	-0.212669	-0.156074	-0.164341	-0.166035	-0.285291	-0.0905559	-0.190802	-0.162715	-0.076496	-0.121745	-0.119214	-0.0754614	-0.110766	-0.121701	-0.135138	-0.0496814	-0.0276953	-0.0520996	-0.293325	-0.00207981	0.0194686	0.0256073	-0.0117141	-0.0591314	-0.0610555
ATEM1	-0.241904	-0.0694654	-0.301771	-0.0652308	0.163612	0.0987374	0.188402	-0.407174	0.107634	-0.0325478	0.0568316	0.00182475	-0.0954215	0.109803	0.092931	-0.0643402	0.0963782	-0.588964	0.189075	0.280961	-7.20E-05	0.0750159	0.0958454	-0.0245064	-0.273872	-0.0217864	-0.229908	0.0110458	0.142784	-0.151431	-0.198911	-0.0179587	0.308526	0.416505	0.214477	0.169685	-0.822118	0.212343	0.131646	-0.18088	-0.00690906	0.125726
AT5G05160	0.240203	0.128151	0.0923845	0.210448	0.18175	0.210734	0.183693	0.145641	0.158895	0.149639	0.0750239	0.162562	0.0984334	0.072166	0.111642	-0.0574	0.0686236	0.109817	-0.0315992	0.0762763	0.0470032	-0.0620438	0.0353198	-0.00193856	-0.113099	-0.0320328	-0.0313732	-0.0542407	-0.0291473	-0.0383837	-0.0343441	-0.02663	0.0985046	0.0932815	0.109873	0.139815	0.0117592	0.0854662	0.0985401	0.0379946	0.15837	0.159241
AT2G37590	0.074531	0.041574	-0.0137959	0.027205	0.0197157	-0.0462449	0.0322427	-0.0496551	-0.0514789	0.0145359	-0.0273815	0.00406578	-0.0374949	-0.0658715	-0.0166411	-0.10891	-0.0114298	-0.0122603	-0.040779	0.0106992	-0.0493393	-0.0382846	0.00228807	-0.105996	-0.0404738	-0.0243031	-0.00515261	-0.00565663	0.0155157	0.12494	0.161296	0.164532	0.250224	0.303734	0.251016	0.279261	0.164383	0.20771	0.223565	0.303494	0.261257	0.277826
