# Supplementary material for: Genome-wide dynamic network analysis reveals a critical transition state of flower development in Arabidopsis
Source: BMC Plant Biol. 2019 Jan 7;19:11. doi: 10.1186/s12870-018-1589-6 (PMC6323737; doi:10.1186/s12870-018-1589-6)
Supplement: Supplementary file 4 — Table S1. Functional categories for the DNB members of Arabidopsis flower development. (TXT 7 kb) [file 12870_2018_1589_MOESM4_ESM.txt]

AT1G57550 Low temperature and salt responsive protein family(AT1G57550)
AT2G47690 NADH-ubiquinone oxidoreductase-like protein(AT2G47690)
AT1G32049 miscRNA(AT1G32049)
AT2G31370 Basic-leucine zipper (bZIP) transcription factor family protein(AT2G31370)
AT3G26480 Transducin family protein / WD-40 repeat family protein(AT3G26480)
IAA18 indole-3-acetic acid inducible 18(IAA18)
CBP20 CAP-binding protein 20(CBP20)
HOG1 S-adenosyl-L-homocysteine hydrolase(HOG1)
AT2G25760 Protein kinase family protein(AT2G25760)
GALT1 galactosyltransferase1(GALT1)
AT5G37460 hypothetical protein (DUF577)(AT5G37460)
AT5G52180 transmembrane protein 161AB protein(AT5G52180)
AT4G01310 Ribosomal L5P family protein(AT4G01310)
CYP81K1 cytochrome P450, family 81, subfamily K, polypeptide 1(CYP81K1)
NAP NAC-like, activated by AP3/PI(NAP)
BES1 Brassinosteroid signaling positive regulator (BZR1) family protein(BES1)
AT4G35025 hypothetical protein(AT4G35025)
TOZ Transducin family protein / WD-40 repeat family protein(TOZ)
AT1G51870 protein kinase family protein(AT1G51870)
AT1G67400 ELMO/CED-12 family protein(AT1G67400)
AT1G51830 Leucine-rich repeat protein kinase family protein(AT1G51830)
RIE1 RING-finger protein for embryogenesi(RIE1)
AT1G69340 appr-1-p processing enzyme family protein(AT1G69340)
AT5G10750 enhanced disease resistance-like protein (DUF1336)(AT5G10750)
AT1G43675 hypothetical protein(AT1G43675)
AT5G10770 Eukaryotic aspartyl protease family protein(AT5G10770)
AGL46 AGAMOUS-like 46(AGL46)
AT1G80870 Protein kinase superfamily protein(AT1G80870)
GATL10 galacturonosyltransferase-like 10(GATL10)
WRKY36 WRKY DNA-binding protein 36(WRKY36)
AT5G42220 Ubiquitin-like superfamily protein(AT5G42220)
LCR18 low-molecular-weight cysteine-rich 18(LCR18)
AT2G18100 transmembrane/coiled-coil protein (DUF726)(AT2G18100)
AT1G43886 hypothetical protein(AT1G43886)
AT4G17310 hypothetical protein(AT4G17310)
AT3G13230 RNA-binding KH domain-containing protein(AT3G13230)
AT5G16460 Putative adipose-regulatory protein (Seipin)(AT5G16460)
AT4G19390 Uncharacterized protein family (UPF0114)(AT4G19390)
CYP71B10 cytochrome P450, family 71, subfamily B, polypeptide 10(CYP71B10)
AT1G23520 hypothetical protein (DUF220)(AT1G23520)
AT4G16260 Glycosyl hydrolase superfamily protein(AT4G16260)
AT4G28940 Phosphorylase superfamily protein(AT4G28940)
NAP57 homologue of NAP57(NAP57)
COP9 COP9 signalosome, subunit CSN8(COP9)
AT3G15240 Serine/threonine-protein kinase WNK (With No Lysine)-like protein(AT3G15240)
AT2G31390 pfkB-like carbohydrate kinase family protein(AT2G31390)
AT2G04070 MATE efflux family protein(AT2G04070)
AT3G30220 hypothetical protein(AT3G30220)
AT2G12440 hypothetical protein(AT2G12440)
TCH3 Calcium-binding EF hand family protein(TCH3)
SEC1A secretory 1A(SEC1A)
AT1G59675 F-box family protein(AT1G59675)
AT4G25930 hypothetical protein (DUF295)(AT4G25930)
AT3G57400 transmembrane protein(AT3G57400)
AT3G31365 hypothetical protein(AT3G31365)
AT2G34240 ubiquitin carboxyl-terminal hydrolase-like protein, putative (Protein with domains of unknown function DUF627 and DUF632)(AT2G34240)
AT1G70100 neurofilament heavy protein(AT1G70100)
AT1G76360 Protein kinase superfamily protein(AT1G76360)
AT4G06536 SPla/RYanodine receptor (SPRY) domain-containing protein(AT4G06536)
AT2G29850 hypothetical protein(AT2G29850)
AT1G21330 hypothetical protein(AT1G21330)
CYCD5;1 cyclin d5;1(CYCD5;1)
HIS1-3 histone H1-3(HIS1-3)
TET5 tetraspanin5(TET5)
AT2G27160 hypothetical protein(AT2G27160)
AT5G56410 Protein with RNI-like/FBD-like domain(AT5G56410)
CAB3 chlorophyll A/B binding protein 3(CAB3)
AT1G76590 PLATZ transcription factor family protein(AT1G76590)
AT1G36745 hypothetical protein(AT1G36745)
AT3G25950 TRAM, LAG1 and CLN8 (TLC) lipid-sensing domain containing protein(AT3G25950)
AT1G62290 Saposin-like aspartyl protease family protein(AT1G62290)
AT1G72690 neurofilament heavy protein(AT1G72690)
AT1G78880 Ubiquitin-specific protease family C19-related protein(AT1G78880)
AT2G29710 UDP-Glycosyltransferase superfamily protein(AT2G29710)
AT5G49400 zinc knuckle (CCHC-type) family protein(AT5G49400)
AT1G55390 Cysteine/Histidine-rich C1 domain family protein(AT1G55390)
AT1G55430 Cysteine/Histidine-rich C1 domain family protein(AT1G55430)
AT4G40070 RING/U-box superfamily protein(AT4G40070)
AT2G07490 hypothetical protein(AT2G07490)
AT1G43000 PLATZ transcription factor family protein(AT1G43000)
AT5G43211 hypothetical protein(AT5G43211)
AT5G15190 hypothetical protein(AT5G15190)
AT2G29300 NAD(P)-binding Rossmann-fold superfamily protein(AT2G29300)
AT4G03945 Plant invertase/pectin methylesterase inhibitor superfamily protein(AT4G03945)
AT3G23310 AGC (cAMP-dependent, cGMP-dependent and protein kinase C) kinase family protein(AT3G23310)
AT1G52650 F-box/RNI superfamily protein(AT1G52650)
AT5G19970 GRAS family transcription factor family protein(AT5G19970)
AT3G23200 Uncharacterized protein family (UPF0497)(AT3G23200)
AT3G60270 Cupredoxin superfamily protein(AT3G60270)
AT3G05640 Protein phosphatase 2C family protein(AT3G05640)
AT1G64561 hypothetical protein(AT1G64561)
AT2G34123 Cysteine-rich protein(AT2G34123)
AT1G67720 Leucine-rich repeat protein kinase family protein(AT1G67720)
AT3G07820 Pectin lyase-like superfamily protein(AT3G07820)
RAP2.6 related to AP2 6(RAP2.6)
AT1G21580 Zinc finger C-x8-C-x5-C-x3-H type family protein(AT1G21580)
AT3G44370 Membrane insertion protein, OxaA/YidC with tetratricopeptide repeat domain-containing protein(AT3G44370)
AT4G22517 Bifunctional inhibitor/lipid-transfer protein/seed storage 2S albumin superfamily protein(AT4G22517)
AT1G52770 Phototropic-responsive NPH3 family protein(AT1G52770)
