# Supplementary material for: Genome-wide dynamic network analysis reveals a critical transition state of flower development in Arabidopsis
Source: BMC Plant Biol. 2019 Jan 7;19:11. doi: 10.1186/s12870-018-1589-6 (PMC6323737; doi:10.1186/s12870-018-1589-6)
Supplement: Supplementary file 5 — Table S3. Network inference file. (TXT 32 kb) [file 12870_2018_1589_MOESM5_ESM.txt]

AT2G30670	AT1G21580	0	1.78E-07
AT1G21330	AT1G21580	0.488005	1.00E-32
AT5G45570	AT1G21580	0.359136	1.00E-32
AT5G56330	AT1G21580	0	3.67E-06
AT2G30540	AT1G21580	0.088165	2.36E-07
AT3G61270	AT1G21580	0	2.78E-06
AT5G28830	AtATG18b	0.302818	1.22E-07
AT3G57062	AtATG18b	0.163132	2.58E-07
AT5G28500	AtATG18b	0	4.49E-07
AT4G22140	AtATG18b	0.198239	3.41E-14
AT5G36657	AT2G30670	0	1.00E-32
AT1G21330	AT2G30670	0.89532	1.00E-32
AT5G45570	AT2G30670	0	1.00E-32
AT3G14980	AT2G30670	0	1.31E-08
AT3G31365	AT2G30670	0.16581	1.00E-32
AT4G03945	AT2G30670	0	1.70E-06
SYP131	AT2G30670	0	6.57E-08
ATNAP12	AT2G30670	0	1.86E-08
AT3G17080	AT5G36657	0.617744	1.00E-32
AT4G03945	AT5G36657	0.308708	1.00E-32
ATNAP12	AT5G36657	0.145248	5.73E-06
ATMKK5	HOG1	0.050328	2.10E-10
AT2G43030	HOG1	0.259072	1.00E-32
AT5G55410	HOG1	0.057579	2.25E-13
AT1G21580	AT5G45570	0.45658	1.00E-32
AT1G21330	AT5G45570	0.042502	1.00E-32
AT1G73490	AT5G45570	0	1.00E-32
AT5G49400	AT5G45570	0	2.87E-11
FRS8	AT5G45570	0	1.00E-32
AT1G50800	AT5G45570	0	1.00E-32
AT5G28500	AT5G45570	0	8.50E-10
AT5G20660	AT5G45570	0	1.00E-32
AT3G43682	AT5G45570	0	1.00E-32
AT5G57565	AT5G45570	0	5.49E-12
AT5G16460	AT5G45570	0	9.14E-07
AT5G38197	AT5G45570	0	1.46E-06
AT2G12440	AT5G45570	0	1.00E-32
AT1G55390	AT5G45570	0	1.00E-32
AT4G27040	AT5G45570	0	4.39E-12
SCPL21	AT5G45570	0	1.00E-32
GF14 PI/GRF13	AT5G45570	0	1.00E-32
AT5G50490	AT5G45570	0	1.00E-32
AT2G21810	AT5G45570	0	5.59E-11
AT3G28157	AT5G45570	0.279916	1.00E-32
ATGLR1.2	AT5G45570	0	8.44E-12
AT4G25930	AT5G45570	0	1.11E-07
AT3G57400	AT5G45570	0	1.00E-32
AT5G63150	AT5G45570	0	4.64E-13
AtATG18b	ATMKK5	0.171199	1.00E-32
HOG1	ATMKK5	0.316012	1.00E-32
AT1G64640	ATMKK5	0	1.00E-32
CBP20	AT1G67400	0.139269	1.00E-32
AT5G49400	AT1G67400	0.457898	1.89E-12
NAP57	AT1G67400	0.203416	1.00E-32
AT5G43930	AT3G02555	0.323611	1.00E-32
AT5G10750	AT3G02555	0.527188	1.00E-32
NIP4;2/NLM5	AT3G02555	0.108661	7.10E-09
AtATG18b	AT5G28830	0.102534	2.00E-15
AT1G64640	AT5G28830	0.425518	1.00E-32
AT4G40070	AT5G28830	0	1.33E-10
TET5	AT5G28830	0.139068	1.00E-32
CBP20	AT1G73490	0.615854	1.00E-32
AT3G13230	AT1G73490	0.307369	7.36E-07
AT1G67400	CBP20	0.44755	1.00E-32
AT4G08520	CBP20	0.246278	1.00E-32
AT5G20660	CBP20	0.161654	1.00E-32
NAP57	CBP20	0.190139	1.00E-32
AT1G67400	ATUPF3/UPF3	0.171643	1.00E-32
AT5G49400	ATUPF3/UPF3	0.300835	1.00E-32
AT5G42220	ATUPF3/UPF3	0.259624	1.00E-32
AT1G72690	ATUPF3/UPF3	-0.147653	5.45E-14
AIR12	AT3G57062	0.143761	1.00E-32
SHY2	AT3G57062	0.178757	1.00E-32
ATOCT2	AT3G57062	0	8.15E-07
AT1G67400	AT5G49400	0.499043	1.00E-32
AT4G22140	AT2G27160	0.201665	3.85E-08
GALT1	AT2G27160	0.055861	1.41E-09
AT5G50490	AT2G27160	0.069397	1.00E-32
AT4G06536	AT2G27160	-0.155678	9.91E-09
AT3G02555	AT5G43930	0.298069	1.00E-32
AT1G69340	AT5G43930	0.111308	1.00E-32
AT3G29767	AT5G43930	0.086338	2.17E-06
AT5G47810	AT5G43930	0.149739	3.00E-15
AT5G39473	AT5G43930	0	1.00E-32
AT1G67720	AT5G43930	0.078764	2.93E-09
AT1G80870	AT1G66430	0.408307	1.00E-32
AT2G31390	AT1G66430	-0.337527	1.00E-32
AT1G67400	AT3G14600	0.391957	1.00E-32
AT3G14980	AT3G14600	0.298816	1.00E-32
NAP57	AT3G14600	0.129227	1.00E-32
AT3G13230	AT3G14600	0.224933	1.00E-32
AT3G02555	AT5G10750	0.269757	1.00E-32
AT4G32920	AT5G10750	0.096191	5.16E-10
NIP4;2/NLM5	AT5G10750	0.074384	1.28E-12
AT5G50490	AT5G10750	0.111083	9.38E-14
AT1G43886	AT5G10750	0.076895	1.85E-12
AT1G43675	AT5G10750	-0.083857	4.27E-12
CBP20	AT4G19390	0.234118	1.00E-32
SADHU8-1	AT4G19390	0.272083	6.66E-06
AT1G15330	AT4G19390	0.063024	1.75E-10
AT1G80870	AT1G31070	0.291212	1.00E-32
AT2G43030	AT1G31070	0.214745	1.00E-32
AT1G51830	ATOFP4/OFP4	0.335177	1.00E-32
AT1G60190	ATOFP4/OFP4	0.122624	3.44E-11
AT5G42220	AT1G69340	0.277696	1.00E-32
AT1G67400	AT5G52180	0.142418	2.56E-06
AT5G49400	AT5G52180	0.235569	1.00E-32
AT1G69340	AT5G52180	0.423677	4.62E-07
SHY2	NAP	0.281827	1.00E-32
HIS1-3	NAP	0.36829	1.00E-32
AT5G57785	NAP	-0.211527	1.00E-32
AT3G02555	RIE1	0.10663	7.80E-13
AT3G14980	RIE1	0.129225	1.00E-32
AT3G44370	RIE1	0.145606	1.00E-32
AT2G44970	RIE1	0	7.35E-07
AT5G37460	PDE319/SCA3	0.112085	3.16E-09
AT1G52770	PDE319/SCA3	0.066617	1.00E-32
AT2G44970	FRS8	0.13158	2.49E-11
TCH3	FRS8	0	1.00E-32
ATGLR1.2	FRS8	0	1.00E-32
SHY2	GATL10	0.475463	2.49E-08
ATPPME1	GATL10	0.376061	1.00E-32
NAP	CAB3	0.411742	1.00E-32
HIS1-3	CAB3	0.0999	4.71E-08
AT5G57785	CAB3	-0.144291	6.98E-11
SADHU8-1	AT1G50800	0	4.09E-06
AT1G80870	AT4G29700	0.863978	1.00E-32
SHY2	AT4G29700	0.192049	1.00E-32
AT5G26280	AT4G29700	-0.062053	1.77E-12
AT1G76360	AT4G29700	-0.538217	1.00E-32
CBP20	AT4G08520	0.539832	1.00E-32
AT2G25760	AT4G08520	0.25804	1.00E-32
AT1G31070	FLA2	0.253643	2.48E-09
AT1G64640	FLA2	0.275814	2.06E-06
NIP4;2/NLM5	FLA2	0.100704	1.00E-32
AT5G60945	FLA2	0.054671	3.34E-07
ATGOLS2	FLA2	0.058877	3.86E-10
IMS2/MAM-L/MAM3	AT4G23260	0.215755	9.70E-13
AT3G02555	ATNUDT22	0.056848	6.47E-10
ATUPF3/UPF3	ATNUDT22	0.365218	1.00E-32
AT5G43930	ATNUDT22	0.087089	7.56E-07
AIR12	ATNUDT22	0.169883	1.00E-32
AT5G42220	ATNUDT22	0	4.44E-16
AT3G43682	ATNUDT22	0.126218	1.00E-32
TET5	ATNUDT22	0.191885	4.66E-08
AT4G22140	ATNUDT22	0	9.96E-07
RIE1	AT2G25760	0.246629	1.00E-32
AT4G08520	AT2G25760	0.386332	1.00E-32
KUP7	AT1G78880	0	1.00E-32
AT4G32800	AT1G78880	0.222659	3.33E-16
AT1G51830	AT3G25260	0.311979	1.00E-32
ETC1	AT3G25260	1.027204	1.00E-32
AT3G26480	AT3G25260	0.193099	9.81E-10
AT1G60190	AT3G25260	0.314296	1.00E-32
CAB3	AT5G28500	0.144282	2.22E-16
AIR12	AT5G28500	0.540036	1.00E-32
AT5G57785	AT5G28500	0	4.17E-11
AT3G57062	AIR12	0.509544	1.00E-32
NAP	AIR12	0.411342	2.22E-16
SHY2	AIR12	0	1.11E-16
AT5G57785	AIR12	0	3.18E-10
AT3G02555	AT5G42220	0.152999	7.90E-07
AT1G69340	AT5G42220	0.453313	1.00E-32
AT3G13230	AT5G42220	0.262486	1.00E-32
ATGMII/GMII	AT5G42220	0	1.52E-07
AT5G28830	AT1G64640	0.617775	1.00E-32
AT3G25260	AT1G64640	-0.158772	8.96E-09
AT2G29300	AT1G64640	-0.161394	1.00E-32
AT2G34123	GAMMA-VPE	0.201704	4.99E-10
AT2G44970	GAMMA-VPE	0.23911	2.47E-08
AT3G05640	GAMMA-VPE	0.237336	1.00E-32
AT4G29700	AT1G80870	0.418161	1.00E-32
AT4G34070	AT1G42450	0	7.32E-10
AT3G15240	AT1G42450	0	1.86E-08
GF14 PI/GRF13	AT1G42450	0	1.50E-06
AT5G50490	AT1G42450	0	3.09E-10
AT5G43211	AT1G42450	0	3.49E-08
AT5G05160	AT1G42450	0	1.42E-08
AT3G57062	AT2G47690	0.103405	6.33E-10
AT1G69340	AT2G47690	0.306882	1.00E-32
AT3G43682	AT2G47690	0.096786	6.66E-16
IAA18	AT2G47690	0.213753	1.00E-32
AT1G51870	AT2G47690	0.072167	1.90E-06
NAP	SHY2	0.458944	1.00E-32
AT4G32800	SHY2	-0.312783	1.00E-32
AT3G25260	AT4G33280	0.137032	1.00E-32
AT4G28700	AT4G33280	0.105419	1.00E-32
AT1G52770	AT4G33280	0	9.66E-11
AT2G39060	AT4G33280	0	1.04E-10
AT3G05640	AT4G33280	-0.310304	1.00E-32
AT4G29700	AT3G18420	0.22635	1.00E-32
AT5G20660	AT3G18420	0.125163	3.47E-07
AT1G59675	AT3G18420	0.152662	2.76E-10
CBP20	AT5G20660	0.474211	1.00E-32
AT5G49400	AT5G20660	0.302536	9.35E-06
NAP57	AT5G20660	0.172743	1.00E-32
AT5G38760	AT5G20660	0	1.50E-12
AT3G07820	AT1G79910	0.450167	1.00E-32
ATPPME1	AT1G79910	0.263902	1.00E-32
AT2G39060	AT1G79910	0.135893	8.22E-07
ATOCT2	AT5G56330	-0.081727	8.72E-10
AT4G06536	AT5G56330	-0.347623	4.81E-07
AT4G28700	AT5G56330	0.123582	1.00E-32
AT5G15190	AT5G56330	0.132854	1.00E-32
AT3G61270	AT5G56330	0.187948	1.00E-32
AT1G23520	AT5G56330	0.446908	1.00E-32
AT5G38760	AT5G56330	0.32384	1.00E-32
AT5G26280	AT4G32920	0	3.20E-07
AT2G34240	AT1G17520	0.080385	1.19E-14
AT3G30220	AT1G36745	0.165107	1.00E-32
TET5	AT1G36745	0.15336	1.12E-08
AT4G27040	AT1G36745	0.217112	3.04E-08
AT2G07490	AT5G57565	-0.114243	1.11E-16
RAP2.6	AT5G57565	0.164476	3.09E-10
AT1G78880	KUP7	0.366487	1.00E-32
AT2G34240	KUP7	0.124401	9.37E-09
AIR12	AT3G29767	0.151883	7.48E-14
AT3G28157	AT3G29767	0.169337	3.51E-08
AT1G15330	AT3G29767	0.130582	1.28E-06
AT1G43000	AT4G40070	-0.126256	5.05E-06
AT5G39473	AT4G40070	0.291674	1.00E-32
TET5	AT4G40070	0.229588	1.00E-32
AT3G14600	TOZ	0.466139	1.00E-32
AT3G14980	TOZ	0.518419	1.00E-32
NAP57	TOZ	0.069078	4.59E-07
AT1G67400	AT3G14980	0.300162	1.00E-32
AT1G78880	AT3G14980	0.235616	2.55E-15
TOZ	AT3G14980	0.940467	1.00E-32
AT5G38760	AT3G14980	0	3.76E-14
AT1G79910	AT2G34123	0.116134	9.96E-06
AT3G17080	AT2G34123	0	1.00E-32
AT4G03945	AT2G34123	0.594754	1.00E-32
AT5G12380	AT2G34123	0	3.18E-07
NAP	CYP71B10	-0.049252	5.02E-06
SCPL21	CYP71B10	0.365694	7.60E-06
AT1G52770	CYP71B10	0	3.94E-10
AT3G02555	AT4G34070	0.026372	2.54E-07
AT1G73490	AT4G34070	0.033238	5.87E-14
AT3G14600	AT4G34070	0.032133	1.03E-12
AT5G10750	AT4G34070	0.041292	1.00E-32
MIR834a	AT4G34070	0.03478	7.77E-16
RIE1	AT4G34070	0.03631	1.00E-32
AT1G64640	AT4G34070	0.039504	1.00E-32
AT1G42450	AT4G34070	0.048775	1.00E-32
AT2G07490	AT4G34070	0	1.00E-32
NAP57	AT4G34070	0	1.82E-06
AtMYB14/Myb14at	AT4G34070	0	1.00E-32
AT4G35025	AT4G34070	0.44113	1.00E-32
AT3G13230	AT4G34070	0	1.00E-32
AT1G59675	AT4G34070	0	1.00E-32
AT3G44370	AT4G34070	0	1.00E-32
AT4G16260	AT4G34070	0	1.21E-14
NHO1	AT4G34070	0	1.00E-32
AT1G55390	AT4G34070	0	1.00E-32
AT4G27040	AT4G34070	0	7.24E-09
AT2G03938	AT4G34070	0	1.38E-13
AT1G32049	AT4G34070	0	2.94E-06
AT3G26480	AT4G34070	0	1.22E-07
AT3G60270	AT4G34070	0	1.35E-06
AT1G64561	AT4G34070	0	5.05E-08
AT5G43211	AT4G34070	0	6.18E-08
LOB	AT4G34070	0	8.25E-06
AT1G72690	AT4G34070	0	1.00E-32
AT3G12320	AT4G34070	-0.174614	1.00E-32
ATEM1	AT4G34070	0	1.00E-32
AT2G34123	AT5G39160	0.143113	5.11E-11
AT2G27160	AT5G16460	0.252286	1.00E-32
AT1G59675	AT5G16460	0.259196	1.00E-32
NHO1	AT5G16460	-0.176625	1.00E-32
AT4G22140	AT5G16460	0.079419	6.79E-10
GALT1	AT5G16460	0.404873	1.00E-32
AT2G31370	AT5G16460	0.083022	5.71E-11
AT1G67400	IAA18	0.273148	1.00E-32
AT5G49400	IAA18	0.485197	1.00E-32
SHY2	AT4G22517	-0.257142	4.77E-11
AT1G52650	AT4G22517	0	3.48E-10
LHCA3	AT4G22517	0	1.01E-09
AT1G76360	AT4G22517	0	2.89E-07
AT1G79910	AT3G07820	0.71169	1.00E-32
AT3G17080	AT3G07820	0.27138	4.44E-16
ATPPME1	AT3G07820	0.214096	1.00E-32
AT5G43230	AT3G07820	0.094158	1.00E-32
SYP131	AT3G07820	0.120355	1.00E-32
NAP	AT2G43030	0.37919	1.00E-32
SHY2	AT2G43030	0.251579	1.14E-06
AT5G57785	AT2G43030	-0.241507	1.00E-32
AT1G79910	SEC1A	0.117993	9.21E-12
AT5G39473	SEC1A	0.139691	1.00E-32
AT5G26280	SEC1A	0.179962	1.00E-32
AT1G62290	SEC1A	0	7.72E-08
CBP20	NAP57	0.529802	2.88E-13
CYP71B10	AT5G27010	0.07356	4.23E-11
HSP81-1	AT5G27010	0	1.00E-32
SCPL21	AT5G27010	0.271222	1.00E-32
AT5G37460	AT5G27010	0	6.53E-13
AT4G34070	AtMYB14/Myb14at	0.300058	3.67E-11
AT2G03938	AtMYB14/Myb14at	0.154644	5.49E-06
AT1G21330	AT5G38197	0.034734	8.77E-15
AT5G16460	AT5G38197	0.036688	1.22E-06
AT2G07490	AT5G38197	0.04181	4.30E-09
AT5G56410	AT5G38197	0.120567	1.00E-32
AT1G59675	AT5G38197	0	6.54E-13
AT3G31365	AT5G38197	0.48606	1.00E-32
AT1G28590	AT5G38197	0	1.55E-06
AT4G22140	AT5G38197	0	1.57E-13
AT5G25920	AT5G38197	0	5.47E-09
AT3G25950	AT5G38197	0	2.76E-07
PGP17	AT5G38197	0	1.91E-11
AT3G28157	AT5G38197	0.14044	1.00E-32
AT4G22140	AT4G10730	0.256053	2.71E-10
AT4G06536	AT4G10730	-0.146226	1.00E-32
AT5G26280	AT2G29710	0.128923	7.11E-10
ATGMII/GMII	AT2G29710	0.16858	1.00E-32
AT2G29300	AT2G29710	-0.075722	1.00E-32
AT1G31070	AT4G35025	0.041205	2.82E-06
ATOFP4/OFP4	AT4G35025	0.040737	4.22E-06
AT3G25260	AT4G35025	0.048052	1.95E-09
AT4G34070	AT4G35025	0.259114	1.00E-32
SEC1A	AT4G35025	0.044493	1.21E-07
AT5G47810	AT4G35025	0	8.36E-09
HSP81-1	AT4G35025	0	7.66E-09
ETC1	AT4G35025	0.139323	1.00E-32
AT5G50490	AT4G35025	0	6.74E-06
AT5G10770	AT4G35025	0.166429	9.63E-14
AT1G76590	AT4G35025	0	8.56E-06
AT1G67400	AtRABC2b/AtRab18C	0.176882	1.00E-32
SHY2	AtRABC2b/AtRab18C	-0.177688	1.00E-32
AT3G26480	AtRABC2b/AtRab18C	-0.078611	1.75E-07
AT3G61270	AtRABC2b/AtRab18C	0.084863	1.00E-32
AT4G28940	AT3G15240	0.378226	1.00E-32
AT3G31365	AT3G15240	0.155642	1.00E-32
AT4G20640	AT3G15240	-0.091162	8.56E-07
AT3G25950	AT3G15240	0	1.77E-10
ATOCT2	AT3G15240	0	1.00E-32
AT5G37460	AT3G15240	-0.121565	1.22E-14
AT1G43886	AT3G15240	-0.192467	4.18E-09
ATGOLS2	AT3G15240	0.054175	1.00E-32
AT5G10770	AT3G15240	0	4.25E-07
ATOFP4/OFP4	AT1G43000	-0.261479	1.00E-32
AT5G56330	AT1G43000	0.22071	2.55E-09
AT2G39060	AT1G43000	-0.171904	6.41E-14
LOB	AT1G43000	-0.255652	2.71E-10
AT5G39473	AT5G47810	0.066056	2.50E-06
ATOCT2	AT5G47810	0.157875	5.97E-11
TCH3	AT5G47810	0.08953	2.16E-06
AT1G57550	AT5G47810	0.103018	6.00E-11
TOZ	AT3G13230	0.54561	1.00E-32
NAP57	AT3G13230	0.440333	1.00E-32
AT3G25260	AT1G59675	-0.100129	1.11E-16
AT1G76590	AT1G59675	-0.153446	1.00E-32
AT1G43886	AT3G44370	0.194275	1.00E-32
LOB	AT3G44370	-0.161861	1.00E-32
MIR834a	AT4G28940	0.036159	8.19E-08
CI51	AT4G28940	0.035693	1.82E-07
AT5G27010	AT4G28940	0.048837	1.00E-32
AT3G31365	AT4G28940	0	4.52E-08
AT3G30220	AT4G28940	0	1.00E-32
AT4G22140	AT4G28940	0	1.11E-16
AT5G46030	AT4G28940	0	1.00E-32
AT4G17310	AT4G28940	0	2.42E-14
ATGLR1.2	AT4G28940	0	1.79E-09
AT2G29850	AT4G28940	0	2.26E-13
AT5G63150	AT4G28940	0	1.00E-32
AT3G28157	AT4G16260	0.307158	1.11E-08
AT1G21330	AT3G31365	0.114953	1.00E-32
AT5G38197	AT3G31365	0.185653	1.00E-32
AT5G56410	AT3G31365	0.11437	1.00E-32
AT2G21810	AT3G31365	0	2.59E-12
AT3G28157	AT3G31365	0.287795	1.00E-32
AT3G14600	AT3G30220	0.049199	9.51E-08
AT4G19390	AT3G30220	0.044921	3.61E-06
AT1G64640	AT3G30220	0.044874	3.75E-06
CYP71B10	AT3G30220	-0.157175	1.00E-32
NAP57	AT3G30220	0.04401	7.48E-06
AT4G28940	AT3G30220	0.044762	4.11E-06
AT3G31365	AT3G30220	0.137985	1.00E-32
AT5G25920	AT3G30220	0	3.36E-06
LCR18	AT3G30220	0.086499	4.55E-13
AT5G50490	AT3G30220	0.180836	1.06E-14
AT4G06536	AT3G30220	0	4.46E-07
AT5G35890	AT3G30220	0	2.86E-07
RPL27	AT3G30220	0	8.76E-08
AT5G63150	AT3G30220	0	5.90E-07
AT2G34123	AT5G39473	0.131113	1.07E-07
SEC1A	AT5G39473	0.309956	1.00E-32
AT5G55410	AT5G39473	0.392197	1.00E-32
CBP20	AT2G38220	0.366266	1.41E-11
AT5G28830	TET5	0.163451	1.86E-08
MIR834a	TET5	0.433833	1.44E-10
AT1G21330	AT2G12440	0.118284	1.00E-32
AT5G45570	AT2G12440	0.186275	1.00E-32
AT1G36745	AT2G12440	0.125767	1.00E-32
NHO1	AT2G12440	0.223642	1.00E-32
ATEM1	AT2G12440	-0.144905	1.00E-32
AT3G25260	HSP81-1	0.344647	1.00E-32
ATPPC1	HSP81-1	-0.097255	3.50E-08
AT4G01400	HSP81-1	0	5.77E-11
FLA2	NIP4;2/NLM5	0.420378	1.00E-32
AT4G23260	NIP4;2/NLM5	0.282938	5.24E-09
AT5G39160	NIP4;2/NLM5	0.194642	8.19E-09
AT2G12440	NHO1	0.222289	1.00E-32
AT5G45570	AT4G22140	0.088551	8.12E-09
ATOFP4/OFP4	AT4G22140	-0.090616	2.33E-10
AT4G10730	AT4G22140	0.118482	1.00E-32
AT1G59675	AT4G22140	0.147717	1.00E-32
AT3G31365	AT4G22140	0.34342	1.00E-32
AT4G23260	ATGSR2	0.172086	1.13E-06
AT5G39473	ATGSR2	0.27241	1.00E-32
AT1G62290	ATGSR2	0.121379	1.00E-32
AT5G10770	ATGSR2	0.091713	1.36E-08
AT5G12380	ATGSR2	0	6.65E-10
AT4G32800	AT5G25920	0.087932	1.38E-13
AT2G04070	AT5G25920	0.135182	2.82E-14
AT4G10730	AT5G46030	0.060101	2.60E-08
AtRABC2b/AtRab18C	AT5G46030	0.155067	2.28E-13
AGL87	AT5G46030	0.267464	1.00E-32
AT3G28157	AT5G46030	0	1.39E-09
AT1G21580	AT1G55390	0.049858	1.48E-09
AT5G45570	AT1G55390	0.048532	6.50E-09
AT4G08520	AT1G55390	0.044223	5.24E-07
SEC1A	AT1G55390	0.0489	4.34E-09
AtRABC2b/AtRab18C	AT1G55390	0.043566	1.03E-06
AT3G31365	AT1G55390	0.043824	7.85E-07
NIP4;2/NLM5	AT1G55390	0.043774	8.27E-07
AT3G26480	AT1G55390	0	8.93E-06
GF14 PI/GRF13	AT1G55390	0	3.04E-07
AT1G52770	AT1G55390	0	5.75E-06
PDF1B	AT1G55390	0	9.16E-07
AT1G79910	AT4G20640	-0.190214	3.62E-07
ATOCT2	AT4G20640	0.262377	1.00E-32
AT1G57550	AT4G20640	0.401154	1.00E-32
AT1G78880	AT2G44970	0.387497	1.00E-32
AT5G26280	AT2G44970	0	5.89E-06
AT1G64561	AT2G44970	0.229971	2.76E-12
SHY2	AT4G32800	-0.463257	2.50E-08
AT5G57785	AT4G32800	0.44672	1.00E-32
SHY2	AT5G26280	-0.290752	1.62E-12
SEC1A	AT5G26280	0.234175	1.00E-32
AT1G52770	AT5G26280	-0.349421	1.00E-32
AT3G05640	AT5G26280	0.246502	8.06E-07
ATOFP4/OFP4	AT4G27040	-0.092046	1.50E-07
AT3G43682	AT4G27040	0.253652	1.00E-32
IMS2/MAM-L/MAM3	AT4G27040	-0.059498	1.08E-07
ETC1	AT3G25950	0.214481	1.01E-06
AT5G12380	AT3G25950	0.090155	2.61E-14
ATNAP12	AT3G25950	0.184701	5.96E-08
AT5G36657	AT3G17080	0.361776	1.00E-32
AT1G79910	AT3G17080	0.284888	1.62E-11
AT4G03945	AT3G17080	0.08304	1.21E-12
AT5G12380	AT3G17080	0.188299	8.88E-16
AT5G43230	AT3G17080	0.088112	1.00E-32
AT2G39060	AT3G17080	0.233801	1.00E-32
ATOFP4/OFP4	AT1G51830	0.408291	1.34E-09
AT3G25260	AT1G51830	0.276568	3.67E-09
AT3G25260	ETC1	0.459199	1.00E-32
AT1G76590	ETC1	0.161814	1.37E-08
GATL10	AT5G55410	0.393455	1.62E-09
AT4G20640	AT5G55410	0.282527	1.00E-32
GATL10	ATOCT2	0.239468	9.66E-07
AT4G20640	ATOCT2	0.364453	1.00E-32
HIS1-3	ATOCT2	0.210377	7.61E-07
ATOCT2	GALT1	-0.16802	4.62E-08
AT2G07490	AT1G32049	0.360896	1.00E-32
AT3G31365	AT1G32049	0.346462	1.00E-32
AT2G34240	AT1G32049	0.160049	1.51E-09
ATEM1	AT1G32049	-0.128037	3.39E-06
AT1G69340	ATGMII/GMII	0.23066	1.00E-32
AT4G22517	ATGMII/GMII	0.127313	1.00E-32
AT2G29710	ATGMII/GMII	0.240162	1.00E-32
AT5G39473	ATGMII/GMII	0.090211	1.23E-10
AT4G22140	ATGMII/GMII	0.131386	1.05E-08
AT3G23310	ATGMII/GMII	0.23436	1.54E-07
AT4G03945	AT5G60945	0.363373	1.00E-32
AT4G25860	AT5G60945	0.599823	1.00E-32
AT2G39060	AT5G60945	0.164939	1.00E-32
AT5G38760	AT5G60945	0	1.56E-09
HOG1	AT1G55430	0.033306	5.94E-08
ATUPF3/UPF3	AT1G55430	0.032045	3.91E-07
ATOFP4/OFP4	AT1G55430	0.031263	1.18E-06
AIR12	AT1G55430	0.036936	1.28E-10
AT3G18420	AT1G55430	0.030672	2.65E-06
AT5G20660	AT1G55430	0.034496	8.91E-09
AT1G36745	AT1G55430	0.03158	7.60E-07
AT2G43030	AT1G55430	0.038388	8.19E-12
AT4G10730	AT1G55430	0.033284	6.14E-08
AT1G43000	AT1G55430	0.036685	2.03E-10
AT1G51830	AT1G55430	0.037809	2.51E-11
TCH3	AT1G55430	0	8.34E-12
AT1G65870	AT1G55430	0	1.00E-32
AT4G03945	AT1G55430	0	5.92E-06
AT4G25860	AT1G55430	0	6.66E-16
HIS1-3	AT1G55430	0	1.00E-32
SADHU8-1	AT1G55430	0.626561	1.00E-32
AT1G64561	AT1G55430	0	1.00E-32
AT3G46270	AT1G55430	0	4.13E-06
AT4G38220	AT1G55430	0	3.67E-06
AT1G72690	AT1G55430	0	7.96E-06
AT2G31390	AT1G55430	0	6.81E-08
AT4G23260	WRKY36	0.122756	1.00E-32
AT2G34123	WRKY36	0.149067	1.00E-32
AT5G12380	WRKY36	0.143338	1.00E-32
AT5G43230	WRKY36	-0.200594	8.23E-09
SYP131	WRKY36	0	1.80E-06
ATNAP12	WRKY36	0.092253	1.00E-32
ATGSR2	AT1G62290	0.500904	1.00E-32
ATPPME1	AT1G62290	0.12773	1.36E-12
SLAH2	AT1G62290	0.217089	1.00E-32
AT3G61270	AT1G62290	0.288478	1.00E-32
AT2G07490	AT3G26480	0.191626	2.15E-08
HSP81-1	AT3G26480	0.28	1.00E-32
AT4G32800	AT3G26480	-0.128306	2.95E-11
AT5G37460	AT3G26480	0.200177	2.00E-08
AT2G29300	AT3G26480	0.220323	1.00E-32
AT5G26280	GF14 PI/GRF13	-0.152925	1.00E-32
AT3G61270	GF14 PI/GRF13	-0.170643	1.00E-32
SHY2	AT1G52650	0.097804	7.26E-06
AT4G22517	AT1G52650	0.189289	1.00E-32
AT2G43030	PGP17	0.047616	1.41E-06
AT5G38197	PGP17	0.045977	5.11E-06
HIS1-3	PGP17	0	4.66E-07
AT5G15190	RAP2.6	0.302351	1.00E-32
AGL87	LCR18	0	2.07E-09
AT3G28157	LCR18	0.319625	1.00E-32
AT3G46270	LCR18	0	3.78E-06
AT1G79910	TCH3	-0.200814	1.00E-32
AT4G25860	TCH3	0.248034	6.67E-06
AT1G76590	TCH3	0.336745	1.00E-32
SYP131	TCH3	0.104906	1.00E-32
AT1G79910	ATPPME1	0.685914	1.00E-32
AT3G07820	ATPPME1	0.716289	1.00E-32
AT1G76590	AT4G08990	0.143725	5.97E-12
IMS2/MAM-L/MAM3	AT4G08990	0.060138	1.61E-07
AT2G29300	AT4G08990	0.185679	6.31E-13
AT5G36657	AT1G65870	0.033816	3.15E-14
CAB3	AT1G65870	0.034642	2.55E-15
AT3G25260	AT1G65870	0.028147	5.93E-08
AT1G64640	AT1G65870	0.028258	4.68E-08
CYP71B10	AT1G65870	0.327154	1.00E-32
AT5G39160	AT1G65870	0.034713	2.00E-15
AT2G07490	AT1G65870	0.026761	9.69E-07
AT3G13230	AT1G65870	0.045855	1.00E-32
AT1G59675	AT1G65870	0.045581	1.00E-32
NIP4;2/NLM5	AT1G65870	0.046446	1.00E-32
GALT1	AT1G65870	0.026981	6.34E-07
AT1G67720	AT1G65870	0.027524	2.16E-07
AT1G55430	AT1G65870	0.043908	1.00E-32
WRKY36	AT1G65870	0.043679	1.00E-32
TCH3	AT1G65870	0.045014	1.00E-32
SCPL51	AT1G65870	0	2.61E-10
HIS1-3	AT1G65870	0	1.00E-32
AT5G35890	AT1G65870	0	1.46E-11
AT5G10770	AT1G65870	0	6.14E-06
AT2G29010	AT1G65870	0	1.00E-32
AT1G15330	AT1G65870	0	1.00E-32
SYP131	AT1G65870	0	7.78E-14
IMS2/MAM-L/MAM3	AT1G65870	0	3.61E-09
AT3G57400	AT1G65870	0	1.00E-32
LOB	AT1G65870	0	9.36E-12
AT1G22160	AT1G65870	0	1.00E-32
ATNAP12	AT1G65870	0	1.00E-32
AT5G63150	AT1G65870	0	1.00E-32
AT2G37590	AT1G65870	0	9.84E-08
AT3G44370	AT3G60270	0.07233	1.39E-10
AT5G50490	AT3G60270	0.116264	4.74E-07
AT1G64561	AT3G60270	0.345874	2.22E-16
AT2G29010	AT3G60270	0.155622	2.83E-11
AT5G36657	AT4G03945	0.266496	1.00E-32
AT2G34123	AT4G03945	0.415413	1.00E-32
AT5G60945	AT4G03945	0.232522	1.00E-32
AT5G12380	AT4G03945	-0.06314	9.17E-06
CBP20	AT4G06536	-0.234294	6.36E-14
NAP57	AT4G06536	-0.594124	1.00E-32
AT2G43030	AT2G04070	0.038882	1.64E-08
AT2G29710	AT2G04070	0.044192	1.00E-32
AGL87	AT2G04070	0	2.40E-09
AT4G18070	AT2G04070	0	1.00E-32
AT1G76360	AT2G04070	0	6.66E-09
GATL10	AT5G37460	-0.127602	1.00E-32
AT4G23260	AT5G37460	-0.104082	8.62E-06
AT2G07490	AT5G37460	0.139601	1.00E-32
AT4G03945	AT5G37460	-0.151009	1.00E-32
AT2G34240	AT5G37460	0.440507	1.00E-32
AT5G10770	AT5G37460	-0.197612	1.00E-32
AT1G23520	AT5G37460	-0.093937	1.57E-09
AT2G39060	AT5G37460	0.126899	3.97E-08
AT5G10750	AT1G43886	0.112238	1.00E-32
AT3G15240	AT1G43886	-0.192689	8.96E-06
AT1G59675	AT1G43886	0.149906	2.36E-11
AT3G23310	AT1G43886	0.312164	1.00E-32
AT4G03945	AT2G34240	-0.143892	1.53E-06
AT5G37460	AT2G34240	0.385357	1.00E-32
AT5G38760	AT2G34240	-0.075655	1.00E-32
ATNAP12	AT2G34240	-0.073476	7.61E-06
AT1G43000	AT4G25860	-0.093204	3.15E-07
AT3G25950	AT4G25860	0.115915	4.80E-13
AT5G60945	AT4G25860	0.259786	1.00E-32
TCH3	AT4G25860	0.157469	1.00E-32
CYP81K1	AT4G25860	0.079344	1.00E-32
AT5G12380	AT4G25860	-0.057936	8.76E-14
AT5G43230	AT4G25860	0	1.38E-08
SYP131	AT4G25860	0	5.03E-07
ATNAP12	AT4G25860	0.171047	1.00E-32
AT4G32920	AT4G28700	-0.206861	2.11E-09
AT1G43000	AT4G28700	0.140053	2.16E-12
AT5G15190	AT4G28700	0.185287	1.00E-32
AT3G61270	AT4G28700	0.07385	9.19E-08
AT1G23520	AT4G28700	0.236646	1.00E-32
AT3G28157	AT2G21810	0.357166	1.00E-32
AT3G25260	AT1G52770	0.137627	2.62E-06
AT5G26280	AT1G52770	-0.319381	1.00E-32
AT2G31390	AT1G52770	-0.194723	1.00E-32
AT5G56330	SCPL51	0.228039	1.00E-32
AT1G76590	SCPL51	0.120515	5.60E-09
AT2G44970	AT3G23310	0.22789	6.45E-08
RAP2.6	AT3G23310	-0.124686	1.00E-32
AT1G43886	AT3G23310	0.114658	1.00E-32
AT5G10770	AT3G23310	-0.093063	1.53E-11
AT2G27160	CYP81K1	0.230942	1.00E-32
AT4G10730	CYP81K1	0.097399	1.00E-32
AT2G03938	CYP81K1	0.113913	1.00E-32
AT4G25860	CYP81K1	0.246119	1.00E-32
NAP	HIS1-3	0.768051	1.00E-32
AT1G51830	HIS1-3	0.238722	3.46E-14
AGL87	HIS1-3	0.277063	2.85E-07
AT4G19390	SADHU8-1	0.145902	1.00E-32
AT3G29767	SADHU8-1	0.160207	1.00E-32
AT2G07490	SADHU8-1	0.225354	1.00E-32
AT1G55430	SADHU8-1	0.388439	1.00E-32
AT2G34240	SADHU8-1	0.056797	1.96E-06
AT1G15330	SADHU8-1	0	2.09E-06
AT5G56330	AT5G15190	0.212265	1.00E-32
AtRABC2b/AtRab18C	AT5G15190	0.172355	3.12E-11
AT1G43000	AT5G15190	-0.089312	1.00E-32
AT4G28700	AT5G15190	0.685359	1.00E-32
AT5G55410	SLAH2	0.190752	1.00E-32
AT1G62290	SLAH2	0.31892	1.00E-32
AT2G34240	SLAH2	-0.221896	1.00E-32
AT1G57550	SLAH2	0.425056	1.00E-32
IMS2/MAM-L/MAM3	SLAH2	-0.103044	1.00E-32
AT2G43030	AGL87	0.291886	1.00E-32
AT5G46030	AGL87	0.115407	9.95E-08
AT5G26280	AGL87	-0.165093	4.15E-10
HIS1-3	AGL87	0.16657	1.32E-06
AT3G28157	AGL87	0.099857	1.25E-06
AT5G35890	AGL87	0.303024	2.21E-12
AT3G07820	AT1G57550	0.246281	2.80E-09
AT4G20640	AT1G57550	0.270691	5.95E-11
SLAH2	AT1G57550	0.740754	1.00E-32
AT5G35890	AT3G28157	0.392458	1.00E-32
AT5G47810	AT2G30540	0.173068	1.00E-32
ETC1	AT2G30540	0.13329	1.00E-32
RAP2.6	AT2G30540	0.123086	1.00E-32
TCH3	AT2G30540	0.108836	1.50E-10
AT5G12380	AT2G30540	0.111393	3.93E-12
AT4G01400	AT2G30540	-0.092915	1.00E-32
AT3G28157	AT5G35890	0.329246	1.00E-32
SYP131	AT5G10770	0.113686	1.35E-12
AT2G39060	AT5G10770	0.21719	1.00E-32
AT4G32920	AT1G64561	0.189937	4.44E-16
AT5G46030	AT1G64561	-0.113023	1.00E-32
PGP17	AT1G64561	-0.273529	1.00E-32
AT5G10750	ATGLR1.2	0.046723	2.82E-08
ATOFP4/OFP4	ATGLR1.2	0.041705	2.44E-06
AT1G80870	ATGLR1.2	0.048529	4.74E-09
AT2G43030	ATGLR1.2	0.045921	6.05E-08
HSP81-1	ATGLR1.2	0.044275	2.72E-07
NHO1	ATGLR1.2	0.049941	1.10E-09
AT4G27040	ATGLR1.2	-0.080935	1.00E-32
GALT1	ATGLR1.2	0.193016	1.00E-32
AT5G43211	ATGLR1.2	0	1.28E-08
GSA2	ATGLR1.2	0	8.47E-06
AT5G54600	ATGLR1.2	0	1.20E-09
ATCDPMEK	ATGLR1.2	0	4.99E-06
AT3G57400	ATGLR1.2	0.34057	1.00E-32
AT1G72690	ATGLR1.2	0	1.61E-08
AT5G19970	ATGLR1.2	0	3.42E-06
AT2G31390	ATGLR1.2	0	7.16E-08
AT5G57785	AT1G60190	-0.182345	3.01E-06
AT1G79910	AT1G76590	0.294152	7.40E-07
ETC1	AT1G76590	0.27663	6.41E-08
TCH3	AT1G76590	0.437372	1.00E-32
AT3G17080	AT5G12380	0.512093	1.00E-32
AT5G60945	AT5G12380	0.290658	3.81E-11
AT5G43230	AT5G12380	0.195118	2.52E-11
SYP131	AT5G12380	0	3.79E-12
AT1G51830	ATPPC1	-0.215803	2.61E-13
AT5G57785	ATPPC1	0.207944	1.00E-32
AtATG18b	AT2G29010	0.031021	7.47E-06
AT2G47690	AT2G29010	0.037907	1.51E-11
AT3G31365	AT2G29010	0.043465	1.00E-32
TET5	AT2G29010	0.048097	1.00E-32
NHO1	AT2G29010	0.045446	1.00E-32
AT1G62290	AT2G29010	0.037187	1.08E-10
GF14 PI/GRF13	AT2G29010	0.036085	1.54E-09
AT1G65870	AT2G29010	0.036764	3.13E-10
SADHU8-1	AT2G29010	0.034556	3.44E-08
AT1G76590	AT2G29010	0.03954	7.16E-14
AT1G51870	AT2G29010	0	3.64E-07
AT4G18070	AT2G29010	0	2.64E-11
AT1G43675	AT2G29010	0	1.00E-32
AT1G51830	LHCA3	0.209581	4.94E-09
AT5G57785	LHCA3	-0.529697	1.00E-32
AT3G28157	AT5G43211	0.314594	1.00E-32
AT4G33280	AT1G15330	0.123806	1.00E-32
AT4G32920	AT1G15330	-0.379865	1.00E-32
AT3G29767	AT1G15330	0.195143	1.00E-32
AtRABC2b/AtRab18C	AT1G15330	0.320715	1.00E-32
AT2G34240	AT1G15330	0.119777	1.00E-32
SADHU8-1	AT1G15330	0.166632	1.00E-32
AT5G12380	AT1G15330	-0.111523	1.00E-32
AT1G62290	AT3G61270	0.332606	1.00E-32
AT4G28700	AT3G61270	0.480634	1.00E-32
AT1G23520	AT3G61270	0.488397	1.00E-32
IMS2/MAM-L/MAM3	AT5G43230	0.2396	6.94E-09
AT2G39060	AT5G43230	0.314138	1.00E-32
AT5G28830	AT1G51870	0.048626	1.90E-06
AT1G78880	AT1G51870	0.048789	1.70E-06
AT1G64640	AT1G51870	-0.094736	1.00E-32
NHO1	AT1G51870	0.079354	1.00E-32
AT3G25950	AT1G51870	0.107261	1.00E-32
AT3G26480	AT1G51870	0.047741	3.44E-06
AT3G23310	AT1G51870	0.200692	1.00E-32
AT2G29010	AT1G51870	0.339468	1.00E-32
AT2G29850	AT1G51870	0.068647	4.09E-14
AT3G05640	AT1G51870	-0.149757	1.00E-32
AT1G57550	SYP131	0.215993	3.73E-09
AT5G10770	SYP131	0.293714	2.60E-09
AT5G12380	SYP131	0.31872	4.22E-14
IMS2/MAM-L/MAM3	SYP131	0.569822	1.00E-32
AT2G39060	SYP131	0.135704	2.18E-06
AT5G38760	SYP131	0	3.81E-11
ATOFP4/OFP4	AT4G25930	0.072796	1.00E-32
AT4G29700	AT4G25930	-0.095173	1.00E-32
AT1G78880	AT4G25930	0.043831	5.71E-06
AIR12	AT4G25930	0.047523	2.19E-07
AT1G17520	AT4G25930	0.046548	5.40E-07
AT3G14980	AT4G25930	0.049378	3.60E-08
AT1G43000	AT4G25930	0.137735	1.00E-32
AT3G44370	AT4G25930	0.211268	1.00E-32
ATOCT2	AT4G25930	-0.077594	1.00E-32
AT1G52650	AT4G25930	0.127928	1.00E-32
AT3G60270	AT4G25930	0.158778	1.00E-32
HIS1-3	AT4G25930	-0.087299	1.00E-32
AT5G67350	AT4G25930	0	4.10E-06
ATNAP12	AT4G25930	0	2.43E-07
PDF1B	AT4G25930	0	7.88E-06
AT3G23200	AT4G25930	0	8.66E-08
AT5G56330	AT1G23520	0.748221	1.00E-32
AT3G61270	AT1G23520	0.603017	1.00E-32
SYP131	AT1G23520	0.162537	2.89E-15
SYP131	ATDCI1	0.180224	1.07E-06
AT3G57062	AT5G67350	0.131484	1.00E-32
ATPPME1	AT5G67350	0.069864	1.30E-06
AT2G43030	GSA2	0.353477	9.34E-14
AT1G52770	GSA2	0.251806	4.73E-08
HIS1-3	GSA2	0.288043	9.47E-14
AT5G19970	GSA2	-0.399964	1.00E-32
AT4G06536	AT2G29850	0.218746	3.33E-16
AT3G05640	AT2G29850	-0.222734	6.17E-06
NAP	IMS2/MAM-L/MAM3	0.211545	4.13E-06
AT5G55410	IMS2/MAM-L/MAM3	0.325654	1.22E-06
AT1G57550	IMS2/MAM-L/MAM3	0.279712	7.05E-10
AT5G43230	IMS2/MAM-L/MAM3	0.240004	1.84E-09
SYP131	IMS2/MAM-L/MAM3	0.87865	1.00E-32
AT1G66430	SEC61 BETA	0.04725	1.04E-11
PDE319/SCA3	SEC61 BETA	0.036803	7.41E-06
AT2G25760	SEC61 BETA	0.03803	2.04E-06
AT4G10730	SEC61 BETA	0.044828	3.94E-10
ETC1	SEC61 BETA	0.046152	5.62E-11
AT3G26480	SEC61 BETA	0.038879	7.97E-07
LCR18	SEC61 BETA	0.040782	8.53E-08
AT3G60270	SEC61 BETA	0.043162	4.00E-09
AT2G34240	SEC61 BETA	0.046873	1.87E-11
AT1G52770	SEC61 BETA	0.037354	4.19E-06
LHCA3	SEC61 BETA	0.045002	3.06E-10
AT5G67350	SEC61 BETA	0.040402	1.35E-07
AT2G29850	SEC61 BETA	0.122031	1.00E-32
AT4G38220	SEC61 BETA	0	2.67E-12
AT4G25610	SEC61 BETA	0	2.28E-10
AT3G61270	ZAP1	0.101514	7.29E-13
AT2G39060	ZAP1	0	1.57E-09
AT3G17080	AT2G39060	0.678401	1.00E-32
AT5G43230	AT2G39060	0.592168	1.00E-32
SYP131	AT2G39060	0.315374	2.11E-07
AT5G60945	AT3G05640	0.133184	5.98E-06
AT4G03945	AT3G05640	0.135776	2.03E-10
AT5G10770	AT3G05640	0.096883	2.88E-06
AT2G39060	AT3G05640	0.126061	2.33E-10
AT1G43675	AT3G05640	-0.323623	4.89E-08
AT5G19970	AT5G54600	-0.308068	1.00E-32
AT5G57785	AT5G54600	-0.140943	1.00E-32
AT1G52770	ATCDPMEK	0.179259	4.77E-07
AT5G57785	ATCDPMEK	-0.104007	1.00E-32
AT1G79910	AT5G38760	0.528715	1.00E-32
AT5G56330	AT5G38760	0.463212	6.30E-06
SYP131	AT5G38760	0.533989	1.00E-32
IMS2/MAM-L/MAM3	AT5G38760	0.54663	1.00E-32
ATOFP4/OFP4	AT3G57400	0.224417	2.22E-16
ATOFP4/OFP4	LOB	0.210633	1.00E-32
AT5G36657	AT1G22160	0.130126	1.78E-15
AT1G43000	AT1G22160	-0.079724	7.08E-11
TCH3	AT1G22160	0.161901	1.00E-32
AT5G37460	AT1G22160	-0.100536	7.51E-09
AT5G10770	AT1G22160	0.116349	1.00E-32
AT5G12380	AT1G22160	0.097073	4.12E-08
AT1G51830	AT4G38220	-0.070408	7.45E-13
SLAH2	AT4G38220	-0.089825	1.26E-09
AT5G36657	ATNAP12	0.23025	5.86E-07
AT3G17080	ATNAP12	0.385387	1.00E-32
AT5G60945	ATNAP12	0.281176	1.00E-32
AT5G10770	ATNAP12	0.274539	7.88E-06
SHY2	AT4G18070	-0.14193	2.70E-09
AT1G76360	AT4G18070	0.413479	1.00E-32
ATOFP4/OFP4	AT4G25610	-0.283629	2.22E-16
LHCA3	AT4G25610	0.202706	1.94E-06
ATUPF3/UPF3	AT1G72690	-0.194427	1.00E-32
AT3G14600	AT1G72690	-0.113147	2.56E-10
AT1G60190	AT4G01400	-0.236564	5.19E-06
SYP131	AT4G01400	-0.205297	5.42E-10
ATPPME1	AT2G31370	-0.259601	3.25E-13
AT4G01400	AT2G31370	0.521459	1.00E-32
AT3G07820	AT1G70100	-0.218152	1.11E-16
ATPPME1	AT1G70100	-0.285223	1.00E-32
IMS2/MAM-L/MAM3	AT1G70100	-0.23329	1.00E-32
AT4G01400	AT1G70100	0.48526	1.00E-32
AT3G25260	ATCBL3	-0.17314	4.97E-07
AT2G31390	ATCBL3	0.203038	1.22E-09
AT5G57785	COP9	0	6.02E-08
NAP57	AT2G18100	0.365395	1.00E-32
AT4G29700	AT4G14760	0.370104	1.00E-32
SHY2	AT4G14760	0.315719	4.44E-16
AT5G57785	AT4G14760	-0.081347	1.00E-32
AT5G57785	AT5G19970	0.474461	1.00E-32
AT3G25260	AT2G31390	-0.126501	2.03E-10
AT5G26280	AT2G31390	0.154031	3.33E-16
AT1G51830	AT2G31390	-0.17206	1.00E-32
AT1G52770	AT2G31390	-0.606269	1.00E-32
HIS1-3	AT2G31390	-0.135864	2.79E-10
AGL87	AT2G31390	-0.144595	1.64E-12
AT4G32800	AT5G57785	0.63223	1.00E-32
AT5G19970	AT5G57785	0.853635	1.00E-32
AT1G79910	RPL27	-0.348573	1.00E-32
AT3G07820	RPL27	-0.27368	1.00E-32
TCH3	RPL27	-0.186463	2.17E-06
AT1G76590	RPL27	-0.190046	6.21E-07
SYP131	RPL27	-0.241979	2.12E-10
AT4G01400	RPL27	0.204503	3.80E-09
GAMMA-VPE	AT1G43675	-0.18428	2.17E-10
AT4G08990	AT1G43675	0.203163	2.80E-12
AT1G60190	AT1G43675	0.1516	2.09E-09
AT3G05640	AT1G43675	-0.194167	1.00E-32
AT3G07820	ATGPAT4/GPAT4	-0.110072	1.99E-07
NIP4;2/NLM5	ATGPAT4/GPAT4	-0.186279	5.46E-09
AT5G26280	ATGPAT4/GPAT4	-0.177298	1.49E-06
ATGOLS2	ATGPAT4/GPAT4	-0.088037	5.97E-06
AT3G05640	ATGPAT4/GPAT4	-0.170311	1.00E-32
AT1G76360	ATGPAT4/GPAT4	0	3.72E-11
AT1G64640	AT2G29300	-0.267668	3.56E-06
AT1G51830	AT2G29300	0.38039	2.89E-15
AT2G29850	AT2G29300	0.198103	9.22E-06
AT4G29700	AT1G76360	-0.300116	1.00E-32
SHY2	AT1G76360	-0.134487	2.55E-08
AT5G26280	AT1G76360	0.352581	1.00E-32
AT4G18070	AT1G76360	0.27037	1.00E-32
AT4G32800	AT4G01310	-0.516522	1.00E-32
AT1G52770	AT4G01310	0.383962	1.11E-16
AT4G32800	PDF1B	-0.325929	1.00E-32
AT1G52770	PDF1B	0.291092	1.00E-32
NAP57	AT3G12320	-0.254364	4.05E-11
NAP57	AT5G63150	0.441123	1.00E-32
IMS2/MAM-L/MAM3	AT5G63150	-0.167593	1.79E-06
NAP	CYCD5;1	-0.277364	3.06E-06
ATOFP4/OFP4	AT3G23200	-0.293475	7.18E-07
AT1G21580	ATEM1	0.039422	1.00E-32
AT2G30670	ATEM1	-0.090906	1.00E-32
AT4G03837	ATEM1	0.034303	1.13E-14
AT2G04795	ATEM1	0.034745	3.55E-15
AT1G36745	ATEM1	0.027895	2.23E-08
AT4G34070	ATEM1	0.03974	1.00E-32
AT5G27010	ATEM1	0.026819	1.60E-07
AtRABC2b/AtRab18C	ATEM1	0.031811	5.58E-12
AT3G31365	ATEM1	0.046891	1.00E-32
AT5G26280	ATEM1	0.02853	6.53E-09
AT3G25950	ATEM1	0.039581	1.00E-32
AT1G32049	ATEM1	-0.131815	1.00E-32
AT1G55430	ATEM1	0.029056	2.29E-09
AT3G26480	ATEM1	0.038	1.00E-32
AT2G21810	ATEM1	0.027677	3.36E-08
AT1G52770	ATEM1	0.043583	1.00E-32
AT3G23310	ATEM1	0.033642	6.31E-14
AT5G15190	ATEM1	0.043796	1.00E-32
SLAH2	ATEM1	0.033279	1.58E-13
AT3G28157	ATEM1	0.036172	1.11E-16
AT2G29010	ATEM1	-0.104396	1.00E-32
AT1G15330	ATEM1	0.02545	1.64E-06
AT3G46270	ATEM1	0.027144	8.96E-08
AT5G67350	ATEM1	0.031645	8.22E-12
AT2G29850	ATEM1	-0.140396	1.00E-32
ATCDPMEK	ATEM1	0.044065	1.00E-32
ATCBL3	ATEM1	0.039049	1.00E-32
AT2G31390	ATEM1	0.047574	1.00E-32
AT4G29700	AT5G05160	0.35253	1.00E-32
AT1G76360	AT5G05160	-0.274685	1.00E-32
AT1G67400	AT2G37590	0.492641	5.16E-07
ATOFP4/OFP4	AT2G37590	-0.238799	2.65E-10
