# Supplementary material for: Genome-wide dynamic network analysis reveals a critical transition state of flower development in Arabidopsis
Source: BMC Plant Biol. 2019 Jan 7;19:11. doi: 10.1186/s12870-018-1589-6 (PMC6323737; doi:10.1186/s12870-018-1589-6)
Supplement: Supplementary file 6 — Table S4. The degree of correlation between each pair of DNB genes during Arabidopsis flower development. (TXT 7 kb) [file 12870_2018_1589_MOESM6_ESM.txt]

G_list1	G_list2	combined_score
AT1G21330	AT1G21580	0.488005
AT5G45570	AT1G21580	0.359136
AT5G28830	AtATG18b	0.302818
AT1G21330	AT2G30670	0.89532
AT3G17080	AT5G36657	0.617744
AT4G03945	AT5G36657	0.308708
AT2G43030	HOG1	0.259072
AT1G21580	AT5G45570	0.45658
AT3G28157	AT5G45570	0.279916
HOG1	ATMKK5	0.316012
AT5G49400	AT1G67400	0.457898
NAP57	AT1G67400	0.203416
AT5G43930	AT3G02555	0.323611
AT5G10750	AT3G02555	0.527188
AT1G64640	AT5G28830	0.425518
CBP20	AT1G73490	0.615854
AT3G13230	AT1G73490	0.307369
AT1G67400	CBP20	0.44755
AT4G08520	CBP20	0.246278
AT5G49400	ATUPF3/UPF3	0.300835
AT5G42220	ATUPF3/UPF3	0.259624
AT1G67400	AT5G49400	0.499043
AT4G22140	AT2G27160	0.201665
AT3G02555	AT5G43930	0.298069
AT1G80870	AT1G66430	0.408307
AT1G67400	AT3G14600	0.391957
AT3G14980	AT3G14600	0.298816
AT3G13230	AT3G14600	0.224933
AT3G02555	AT5G10750	0.269757
CBP20	AT4G19390	0.234118
SADHU8-1	AT4G19390	0.272083
AT1G80870	AT1G31070	0.291212
AT2G43030	AT1G31070	0.214745
AT1G51830	ATOFP4/OFP4	0.335177
AT5G42220	AT1G69340	0.277696
AT5G49400	AT5G52180	0.235569
AT1G69340	AT5G52180	0.423677
SHY2	NAP	0.281827
HIS1-3	NAP	0.36829
SHY2	GATL10	0.475463
ATPPME1	GATL10	0.376061
NAP	CAB3	0.411742
AT1G80870	AT4G29700	0.863978
CBP20	AT4G08520	0.539832
AT2G25760	AT4G08520	0.25804
AT1G31070	FLA2	0.253643
AT1G64640	FLA2	0.275814
IMS2/MAM-L/MAM3	AT4G23260	0.215755
ATUPF3/UPF3	ATNUDT22	0.365218
RIE1	AT2G25760	0.246629
AT4G08520	AT2G25760	0.386332
AT4G32800	AT1G78880	0.222659
AT1G51830	AT3G25260	0.311979
ETC1	AT3G25260	1.027204
AT1G60190	AT3G25260	0.314296
AIR12	AT5G28500	0.540036
AT3G57062	AIR12	0.509544
NAP	AIR12	0.411342
AT1G69340	AT5G42220	0.453313
AT3G13230	AT5G42220	0.262486
AT5G28830	AT1G64640	0.617775
AT2G34123	GAMMA-VPE	0.201704
AT2G44970	GAMMA-VPE	0.23911
AT3G05640	GAMMA-VPE	0.237336
AT4G29700	AT1G80870	0.418161
AT1G69340	AT2G47690	0.306882
IAA18	AT2G47690	0.213753
NAP	SHY2	0.458944
AT4G29700	AT3G18420	0.22635
CBP20	AT5G20660	0.474211
AT5G49400	AT5G20660	0.302536
AT3G07820	AT1G79910	0.450167
ATPPME1	AT1G79910	0.263902
AT1G23520	AT5G56330	0.446908
AT5G38760	AT5G56330	0.32384
AT4G27040	AT1G36745	0.217112
AT1G78880	KUP7	0.366487
AT5G39473	AT4G40070	0.291674
TET5	AT4G40070	0.229588
AT3G14600	TOZ	0.466139
AT3G14980	TOZ	0.518419
AT1G67400	AT3G14980	0.300162
AT1G78880	AT3G14980	0.235616
TOZ	AT3G14980	0.940467
AT4G03945	AT2G34123	0.594754
SCPL21	CYP71B10	0.365694
AT4G35025	AT4G34070	0.44113
AT2G27160	AT5G16460	0.252286
AT1G59675	AT5G16460	0.259196
GALT1	AT5G16460	0.404873
AT1G67400	IAA18	0.273148
AT5G49400	IAA18	0.485197
AT1G79910	AT3G07820	0.71169
AT3G17080	AT3G07820	0.27138
ATPPME1	AT3G07820	0.214096
NAP	AT2G43030	0.37919
SHY2	AT2G43030	0.251579
CBP20	NAP57	0.529802
SCPL21	AT5G27010	0.271222
AT4G34070	AtMYB14/Myb14at	0.300058
AT3G31365	AT5G38197	0.48606
AT4G22140	AT4G10730	0.256053
AT4G34070	AT4G35025	0.259114
AT4G28940	AT3G15240	0.378226
AT5G56330	AT1G43000	0.22071
TOZ	AT3G13230	0.54561
NAP57	AT3G13230	0.440333
AT3G28157	AT4G16260	0.307158
AT3G28157	AT3G31365	0.287795
SEC1A	AT5G39473	0.309956
AT5G55410	AT5G39473	0.392197
CBP20	AT2G38220	0.366266
MIR834a	TET5	0.433833
NHO1	AT2G12440	0.223642
AT3G25260	HSP81-1	0.344647
FLA2	NIP4;2/NLM5	0.420378
AT4G23260	NIP4;2/NLM5	0.282938
AT2G12440	NHO1	0.222289
AT3G31365	AT4G22140	0.34342
AT5G39473	ATGSR2	0.27241
AGL87	AT5G46030	0.267464
ATOCT2	AT4G20640	0.262377
AT1G57550	AT4G20640	0.401154
AT1G78880	AT2G44970	0.387497
AT1G64561	AT2G44970	0.229971
AT5G57785	AT4G32800	0.44672
SEC1A	AT5G26280	0.234175
AT3G05640	AT5G26280	0.246502
AT3G43682	AT4G27040	0.253652
ETC1	AT3G25950	0.214481
AT5G36657	AT3G17080	0.361776
AT1G79910	AT3G17080	0.284888
AT2G39060	AT3G17080	0.233801
ATOFP4/OFP4	AT1G51830	0.408291
AT3G25260	AT1G51830	0.276568
AT3G25260	ETC1	0.459199
GATL10	AT5G55410	0.393455
AT4G20640	AT5G55410	0.282527
GATL10	ATOCT2	0.239468
AT4G20640	ATOCT2	0.364453
HIS1-3	ATOCT2	0.210377
AT2G07490	AT1G32049	0.360896
AT3G31365	AT1G32049	0.346462
AT1G69340	ATGMII/GMII	0.23066
AT2G29710	ATGMII/GMII	0.240162
AT3G23310	ATGMII/GMII	0.23436
AT4G03945	AT5G60945	0.363373
AT4G25860	AT5G60945	0.599823
SADHU8-1	AT1G55430	0.626561
ATGSR2	AT1G62290	0.500904
SLAH2	AT1G62290	0.217089
AT3G61270	AT1G62290	0.288478
HSP81-1	AT3G26480	0.28
AT5G37460	AT3G26480	0.200177
AT2G29300	AT3G26480	0.220323
AT5G15190	RAP2.6	0.302351
AT3G28157	LCR18	0.319625
AT4G25860	TCH3	0.248034
AT1G76590	TCH3	0.336745
AT1G79910	ATPPME1	0.685914
AT3G07820	ATPPME1	0.716289
CYP71B10	AT1G65870	0.327154
AT1G64561	AT3G60270	0.345874
AT5G36657	AT4G03945	0.266496
AT2G34123	AT4G03945	0.415413
AT5G60945	AT4G03945	0.232522
AT2G34240	AT5G37460	0.440507
AT3G23310	AT1G43886	0.312164
AT5G37460	AT2G34240	0.385357
AT5G60945	AT4G25860	0.259786
AT1G23520	AT4G28700	0.236646
AT3G28157	AT2G21810	0.357166
AT5G56330	SCPL51	0.228039
AT2G44970	AT3G23310	0.22789
AT2G27160	CYP81K1	0.230942
AT4G25860	CYP81K1	0.246119
NAP	HIS1-3	0.768051
AT1G51830	HIS1-3	0.238722
AGL87	HIS1-3	0.277063
AT2G07490	SADHU8-1	0.225354
AT1G55430	SADHU8-1	0.388439
AT5G56330	AT5G15190	0.212265
AT4G28700	AT5G15190	0.685359
AT1G62290	SLAH2	0.31892
AT1G57550	SLAH2	0.425056
AT2G43030	AGL87	0.291886
AT5G35890	AGL87	0.303024
AT3G07820	AT1G57550	0.246281
AT4G20640	AT1G57550	0.270691
SLAH2	AT1G57550	0.740754
AT5G35890	AT3G28157	0.392458
AT3G28157	AT5G35890	0.329246
AT2G39060	AT5G10770	0.21719
AT3G57400	ATGLR1.2	0.34057
AT1G79910	AT1G76590	0.294152
ETC1	AT1G76590	0.27663
TCH3	AT1G76590	0.437372
AT3G17080	AT5G12380	0.512093
AT5G60945	AT5G12380	0.290658
AT5G57785	ATPPC1	0.207944
AT1G51830	LHCA3	0.209581
AT3G28157	AT5G43211	0.314594
AtRABC2b/AtRab18C	AT1G15330	0.320715
AT1G62290	AT3G61270	0.332606
AT4G28700	AT3G61270	0.480634
AT1G23520	AT3G61270	0.488397
IMS2/MAM-L/MAM3	AT5G43230	0.2396
AT2G39060	AT5G43230	0.314138
AT3G23310	AT1G51870	0.200692
AT2G29010	AT1G51870	0.339468
AT1G57550	SYP131	0.215993
AT5G10770	SYP131	0.293714
AT5G12380	SYP131	0.31872
IMS2/MAM-L/MAM3	SYP131	0.569822
AT3G44370	AT4G25930	0.211268
AT5G56330	AT1G23520	0.748221
AT3G61270	AT1G23520	0.603017
AT2G43030	GSA2	0.353477
AT1G52770	GSA2	0.251806
HIS1-3	GSA2	0.288043
AT4G06536	AT2G29850	0.218746
NAP	IMS2/MAM-L/MAM3	0.211545
AT5G55410	IMS2/MAM-L/MAM3	0.325654
AT1G57550	IMS2/MAM-L/MAM3	0.279712
AT5G43230	IMS2/MAM-L/MAM3	0.240004
SYP131	IMS2/MAM-L/MAM3	0.87865
AT3G17080	AT2G39060	0.678401
AT5G43230	AT2G39060	0.592168
SYP131	AT2G39060	0.315374
AT1G79910	AT5G38760	0.528715
AT5G56330	AT5G38760	0.463212
SYP131	AT5G38760	0.533989
IMS2/MAM-L/MAM3	AT5G38760	0.54663
ATOFP4/OFP4	AT3G57400	0.224417
ATOFP4/OFP4	LOB	0.210633
AT5G36657	ATNAP12	0.23025
AT3G17080	ATNAP12	0.385387
AT5G60945	ATNAP12	0.281176
AT5G10770	ATNAP12	0.274539
AT1G76360	AT4G18070	0.413479
LHCA3	AT4G25610	0.202706
AT4G01400	AT2G31370	0.521459
AT4G01400	AT1G70100	0.48526
AT2G31390	ATCBL3	0.203038
NAP57	AT2G18100	0.365395
AT4G29700	AT4G14760	0.370104
SHY2	AT4G14760	0.315719
AT5G57785	AT5G19970	0.474461
AT4G32800	AT5G57785	0.63223
AT5G19970	AT5G57785	0.853635
AT4G01400	RPL27	0.204503
AT4G08990	AT1G43675	0.203163
AT1G51830	AT2G29300	0.38039
AT5G26280	AT1G76360	0.352581
AT4G18070	AT1G76360	0.27037
AT1G52770	AT4G01310	0.383962
AT1G52770	PDF1B	0.291092
NAP57	AT5G63150	0.441123
AT4G29700	AT5G05160	0.35253
AT1G67400	AT2G37590	0.492641
