# Supplementary material for: Genome-wide dynamic network analysis reveals a critical transition state of flower development in Arabidopsis
Source: BMC Plant Biol. 2019 Jan 7;19:11. doi: 10.1186/s12870-018-1589-6 (PMC6323737; doi:10.1186/s12870-018-1589-6)
Supplement: Supplementary file 7 — Table S5. Node properties file for the network. (TXT 4 kb) [file 12870_2018_1589_MOESM7_ESM.txt]

G_list1	P_value
AT1G21330	1.00E-32
AT5G45570	1.00E-32
AT5G28830	0.000000122
AT1G21330	1.00E-32
AT3G17080	1.00E-32
AT4G03945	1.00E-32
AT2G43030	1.00E-32
AT1G21580	1.00E-32
AT3G28157	1.00E-32
HOG1	1.00E-32
AT5G49400	1.89E-12
NAP57	1.00E-32
AT5G43930	1.00E-32
AT5G10750	1.00E-32
AT1G64640	1.00E-32
CBP20	1.00E-32
AT3G13230	0.000000736
AT1G67400	1.00E-32
AT4G08520	1.00E-32
AT5G49400	1.00E-32
AT5G42220	1.00E-32
AT1G67400	1.00E-32
AT4G22140	3.85E-08
AT3G02555	1.00E-32
AT1G80870	1.00E-32
AT1G67400	1.00E-32
AT3G14980	1.00E-32
AT3G13230	1.00E-32
AT3G02555	1.00E-32
CBP20	1.00E-32
SADHU8-1	0.00000666
AT1G80870	1.00E-32
AT2G43030	1.00E-32
AT1G51830	1.00E-32
AT5G42220	1.00E-32
AT5G49400	1.00E-32
AT1G69340	0.000000462
SHY2	1.00E-32
HIS1-3	1.00E-32
SHY2	2.49E-08
ATPPME1	1.00E-32
NAP	1.00E-32
AT1G80870	1.00E-32
CBP20	1.00E-32
AT2G25760	1.00E-32
AT1G31070	2.48E-09
AT1G64640	0.00000206
IMS2/MAM-L/MAM3	9.70E-13
ATUPF3/UPF3	1.00E-32
RIE1	1.00E-32
AT4G08520	1.00E-32
AT4G32800	3.33E-16
AT1G51830	1.00E-32
ETC1	1.00E-32
AT1G60190	1.00E-32
AIR12	1.00E-32
AT3G57062	1.00E-32
NAP	2.22E-16
AT1G69340	1.00E-32
AT3G13230	1.00E-32
AT5G28830	1.00E-32
AT2G34123	4.99E-10
AT2G44970	2.47E-08
AT3G05640	1.00E-32
AT4G29700	1.00E-32
AT1G69340	1.00E-32
IAA18	1.00E-32
NAP	1.00E-32
AT4G29700	1.00E-32
CBP20	1.00E-32
AT5G49400	0.00000935
AT3G07820	1.00E-32
ATPPME1	1.00E-32
AT1G23520	1.00E-32
AT5G38760	1.00E-32
AT4G27040	3.04E-08
AT1G78880	1.00E-32
AT5G39473	1.00E-32
TET5	1.00E-32
AT3G14600	1.00E-32
AT3G14980	1.00E-32
AT1G67400	1.00E-32
AT1G78880	2.55E-15
TOZ	1.00E-32
AT4G03945	1.00E-32
SCPL21	0.0000076
AT4G35025	1.00E-32
AT2G27160	1.00E-32
AT1G59675	1.00E-32
GALT1	1.00E-32
AT1G67400	1.00E-32
AT5G49400	1.00E-32
AT1G79910	1.00E-32
AT3G17080	4.44E-16
ATPPME1	1.00E-32
NAP	1.00E-32
SHY2	0.00000114
CBP20	2.88E-13
SCPL21	1.00E-32
AT4G34070	3.67E-11
AT3G31365	1.00E-32
AT4G22140	2.71E-10
AT4G34070	1.00E-32
AT4G28940	1.00E-32
AT5G56330	2.55E-09
TOZ	1.00E-32
NAP57	1.00E-32
AT3G28157	1.11E-08
AT3G28157	1.00E-32
SEC1A	1.00E-32
AT5G55410	1.00E-32
CBP20	1.41E-11
MIR834a	1.44E-10
NHO1	1.00E-32
AT3G25260	1.00E-32
FLA2	1.00E-32
AT4G23260	5.24E-09
AT2G12440	1.00E-32
AT3G31365	1.00E-32
AT5G39473	1.00E-32
AGL87	1.00E-32
ATOCT2	1.00E-32
AT1G57550	1.00E-32
AT1G78880	1.00E-32
AT1G64561	2.76E-12
AT5G57785	1.00E-32
SEC1A	1.00E-32
AT3G05640	0.000000806
AT3G43682	1.00E-32
ETC1	0.00000101
AT5G36657	1.00E-32
AT1G79910	1.62E-11
AT2G39060	1.00E-32
ATOFP4/OFP4	1.34E-09
AT3G25260	3.67E-09
AT3G25260	1.00E-32
GATL10	1.62E-09
AT4G20640	1.00E-32
GATL10	0.000000966
AT4G20640	1.00E-32
HIS1-3	0.000000761
AT2G07490	1.00E-32
AT3G31365	1.00E-32
AT1G69340	1.00E-32
AT2G29710	1.00E-32
AT3G23310	0.000000154
AT4G03945	1.00E-32
AT4G25860	1.00E-32
SADHU8-1	1.00E-32
ATGSR2	1.00E-32
SLAH2	1.00E-32
AT3G61270	1.00E-32
HSP81-1	1.00E-32
AT5G37460	0.00000002
AT2G29300	1.00E-32
AT5G15190	1.00E-32
AT3G28157	1.00E-32
AT4G25860	0.00000667
AT1G76590	1.00E-32
AT1G79910	1.00E-32
AT3G07820	1.00E-32
CYP71B10	1.00E-32
AT1G64561	2.22E-16
AT5G36657	1.00E-32
AT2G34123	1.00E-32
AT5G60945	1.00E-32
AT2G34240	1.00E-32
AT3G23310	1.00E-32
AT5G37460	1.00E-32
AT5G60945	1.00E-32
AT1G23520	1.00E-32
AT3G28157	1.00E-32
AT5G56330	1.00E-32
AT2G44970	6.45E-08
AT2G27160	1.00E-32
AT4G25860	1.00E-32
NAP	1.00E-32
AT1G51830	3.46E-14
AGL87	0.000000285
AT2G07490	1.00E-32
AT1G55430	1.00E-32
AT5G56330	1.00E-32
AT4G28700	1.00E-32
AT1G62290	1.00E-32
AT1G57550	1.00E-32
AT2G43030	1.00E-32
AT5G35890	2.21E-12
AT3G07820	2.80E-09
AT4G20640	5.95E-11
SLAH2	1.00E-32
AT5G35890	1.00E-32
AT3G28157	1.00E-32
AT2G39060	1.00E-32
AT3G57400	1.00E-32
AT1G79910	0.00000074
ETC1	6.41E-08
TCH3	1.00E-32
AT3G17080	1.00E-32
AT5G60945	3.81E-11
AT5G57785	1.00E-32
AT1G51830	4.94E-09
AT3G28157	1.00E-32
AtRABC2b/AtRab18C	1.00E-32
AT1G62290	1.00E-32
AT4G28700	1.00E-32
AT1G23520	1.00E-32
IMS2/MAM-L/MAM3	6.94E-09
AT2G39060	1.00E-32
AT3G23310	1.00E-32
AT2G29010	1.00E-32
AT1G57550	3.73E-09
AT5G10770	2.60E-09
AT5G12380	4.22E-14
IMS2/MAM-L/MAM3	1.00E-32
AT3G44370	1.00E-32
AT5G56330	1.00E-32
AT3G61270	1.00E-32
AT2G43030	9.34E-14
AT1G52770	4.73E-08
HIS1-3	9.47E-14
AT4G06536	3.33E-16
NAP	0.00000413
AT5G55410	0.00000122
AT1G57550	7.05E-10
AT5G43230	1.84E-09
SYP131	1.00E-32
AT3G17080	1.00E-32
AT5G43230	1.00E-32
SYP131	0.000000211
AT1G79910	1.00E-32
AT5G56330	0.0000063
SYP131	1.00E-32
IMS2/MAM-L/MAM3	1.00E-32
ATOFP4/OFP4	2.22E-16
ATOFP4/OFP4	1.00E-32
AT5G36657	0.000000586
AT3G17080	1.00E-32
AT5G60945	1.00E-32
AT5G10770	0.00000788
AT1G76360	1.00E-32
LHCA3	0.00000194
AT4G01400	1.00E-32
AT4G01400	1.00E-32
AT2G31390	1.22E-09
NAP57	1.00E-32
AT4G29700	1.00E-32
SHY2	4.44E-16
AT5G57785	1.00E-32
AT4G32800	1.00E-32
AT5G19970	1.00E-32
AT4G01400	3.80E-09
AT4G08990	2.80E-12
AT1G51830	2.89E-15
AT5G26280	1.00E-32
AT4G18070	1.00E-32
AT1G52770	1.11E-16
AT1G52770	1.00E-32
NAP57	1.00E-32
AT4G29700	1.00E-32
AT1G67400	0.000000516
