# Supplementary material for: Genome-wide dynamic network analysis reveals a critical transition state of flower development in Arabidopsis
Source: BMC Plant Biol. 2019 Jan 7;19:11. doi: 10.1186/s12870-018-1589-6 (PMC6323737; doi:10.1186/s12870-018-1589-6)
Supplement: Supplementary file 9 — Table S2. The DNB members of Arabidopsis flower development enriched GO terms and metabolic pathways. (TXT 2 kb) [file 12870_2018_1589_MOESM9_ESM.txt]

GO.ID	Term	Annotated	Significant	Expected	Rank in classicFisher	classicFisher	classicKS	elimKS
GO:0099516	ion antiporter activity	94	0	0.69	344	1	0.0125	0.0125
GO:0015114	phosphate ion transmembrane transporter ...	26	0	0.19	337	1	0.0019	0.0019
GO:0004867	serine-type endopeptidase inhibitor acti...	22	0	0.16	336	1	0.0018	0.0018
GO:0031418	L-ascorbic acid binding	13	0	0.1	342	1	0.008	0.008
GO:0048038	quinone binding	10	0	0.07	338	1	0.0031	0.0031
GO:0005242	inward rectifier potassium channel activ...	10	0	0.07	345	1	0.013	0.013
GO:0016639	oxidoreductase activity, acting on the C...	6	0	0.04	340	1	0.0041	0.0041
GO:0050284	sinapate 1-glucosyltransferase activity	4	0	0.03	339	1	0.004	0.004		MF
GO:0004148	dihydrolipoyl dehydrogenase activity	4	0	0.03	341	1	0.0069	0.0069
GO:0016629	12-oxophytodienoate reductase activity	3	0	0.02	343	1	0.0082	0.0082
GO.ID	Term	Annotated	Significant	Expected	Rank in classicFisher	classicFisher	classicKS	elimKS
GO:0044282	small molecule catabolic process	196	3	1.48	252	0.18	0.0044	0.0044
GO:0009832	plant-type cell wall biogenesis	174	1	1.31	881	0.73	0.00428	0.00428
GO:0006643	membrane lipid metabolic process	101	0	0.76	1013	1	0.00801	0.00801
GO:0009640	photomorphogenesis	95	1	0.72	703	0.51	0.00081	0.00081
GO:0032101	regulation of response to external stimu...	85	0	0.64	1011	1	0.00713	0.00713
GO:0090691	formation of plant organ boundary	16	1	0.12	163	0.11	0.00943	0.00943		BP
GO:0010244	response to low fluence blue light stimu...	9	0	0.07	1012	1	0.00719	0.00719
GO:0010264	myo-inositol hexakisphosphate biosynthet...	8	0	0.06	1010	1	0.00617	0.00617
GO:0000967	rRNA 5'-end processing	7	0	0.05	1009	1	0.00401	0.00401
GO:0052746	inositol phosphorylation	5	0	0.04	1008	1	0.00133	0.00133
GO.ID	Term	Annotated	Significant	Expected	Rank in classicFisher	classicFisher	classicKS	elimKS
GO:0030119	AP-type membrane coat adaptor complex	18	0	0.14	190	1	0.015	0.015
GO:0031304	intrinsic component of mitochondrial inn...	18	0	0.14	197	1	0.052	0.052
GO:0009531	secondary cell wall	16	0	0.12	198	1	0.053	0.053
GO:0005880	nuclear microtubule	7	0	0.05	192	1	0.031	0.031
GO:0016442	RISC complex	5	0	0.04	194	1	0.047	0.047		CC
GO:0031332	RNAi effector complex	5	0	0.04	195	1	0.047	0.047
GO:0034098	VCP-NPL4-UFD1 AAA ATPase complex	3	0	0.02	189	1	0.014	0.014
GO:0032541	cortical endoplasmic reticulum	2	0	0.02	191	1	0.022	0.022
GO:0000312	plastid small ribosomal subunit	2	0	0.02	193	1	0.041	0.041
GO:0005971	ribonucleoside-diphosphate reductase com...	2	0	0.02	196	1	0.051	0.051
