# Supplementary material for: Genome-wide dynamic network analysis reveals a critical transition state of flower development in Arabidopsis
Source: BMC Plant Biol. 2019 Jan 7;19:11. doi: 10.1186/s12870-018-1589-6 (PMC6323737; doi:10.1186/s12870-018-1589-6)
Supplement: Supplementary file 10 — Figure S3. The DNB members of flower development in rice. (TXT 9 kb) [file 12870_2018_1589_MOESM10_ESM.txt]

ID_REF	GB_ACC	Description
199	AK060216	Glutathione S-transferase II.
610	AK061359	UDP-sulfoquinovose synthase, chloroplast precursor (EC 3.13.1.1) (Sulfite:UDP-glucose
		sulfotransferase) (Sulfolipid biosynthesis protein) (SoSQD1).
1064	AK102358	Protein kinase APK1B (EC 2.7.1.-).
1226	AK071820	Vesicle transport v-SNARE family protein.
2705		TPR-like domain containing protein.
2736	CI048347	Acylphosphatase domain containing protein.
3066	CB646153	Hypothetical protein.
4409		Myb-like protein.
4637	AK106845	Hypothetical protein.
5139	AK104240	Superoxide dismutase [Cu-Zn], chloroplast precursor (EC 1.15.1.1).
5307	CI273660	Glucose/ribitol dehydrogenase family protein.
6586	AK106658	Sugar transporter-like protein.
6715	AK072474	Remorin, C-terminal region domain containing protein.
6961	AK060733	ARM repeat fold domain containing protein.
6985	AK063113	Non-protein coding transcript, unclassifiable transcript.
7134	AK068685	Cyclin-like F-box domain containing protein.
7279
7458	AK058758	Hypothetical protein.
7499	AY332467	Histone-fold domain containing protein.
7609	CI065719	3'-5' exonuclease domain containing protein.
7614		Protoporphyrinogen IX oxidase.
7761	AK073693	Hypothetical protein.
7927	AK108236	Conserved hypothetical protein.
8203
8245		NONE
8261	CB650103	Hypothetical protein.
8365		miRNA
8426	AK060369	TPR-like domain containing protein.
8501	AK068686	Hypothetical protein.
8763	AK070113	Conserved hypothetical protein.
8813		Hypothetical protein.
9004	AK066935	Protein of unknown function DUF605 family protein.
9059		ATPase, E1-E2 type family protein.
9092		Peptidase, eukaryotic cysteine peptidase active site family protein.
9300		miRNA
9551		NONE
9829	AF035253	NONE
9872	AK106384	Ribulose bisphosphate carboxylase, large chain family protein.
9883		Cell wall invertase (EC 3.2.1.26).
10029	CI100005	(No Hit)
10124	AK121948	Ethylene-induced esterase.
10161		miRNA
10288	AK111275	Ferredoxin domain containing protein.
10331		miRNA
10388	AY327045	Disease resistance protein family protein.
10420		miRNA
10563	AK121419	Conserved hypothetical protein.
10692	AK121466	Conserved hypothetical protein.
11154	AK064662	Hypothetical protein.
11222	AK073570	Lipoxygenase L-2; lipoxygenase.
11252	AK102473	NClpP3 (ATP-dependent Clp protease proteolytic subunit ClpP3).
11302		miRNA
11392		Hypothetical protein.
11509	AK110034	Copper/Zinc superoxide dismutase family protein.
11594		NONE
11679	AK111668	Protein kinase domain containing protein.
11814	CI145782	(No Hit)
12329	CI119313	(No Hit)
12624	AY323950	Calmodulin-binding protein MPCBP.
12875	AK119307	Hypothetical protein.
12902	AK107697	Somatomedin B domain containing protein.
12955	AK103124	Cytochrome P450 family protein.
13019	AK062612	Pathogenesis-related transcriptional factor and ERF domain containing protein.
13068	AK111176	ABC transporter related domain containing protein.
13282		UDP-glucuronosyl/UDP-glucosyltransferase family protein.
13603	AK069167	Hypothetical protein.
13662		NONE
13700		NONE
14034	AK065301	Glutamate dehydrogenase 2 (EC 1.4.1.3) (GDH 2).
14282	AB118056	Terpene synthase-like domain containing protein.
14321		miRNA
14405	AK107187	Conserved hypothetical protein.
14601		NONE
14794	AK109132	Conserved hypothetical protein.
14800		Alkaline phosphatase family protein.
14895		Transmembrane protein.
15450	CI439575	Conserved hypothetical protein.
15494	AK065954	Triosephosphate isomerase (EC 5.3.1.1) (TIM) (Triose-phosphate isomerase).
15879	CI119313	(No Hit)
16090	AK099342	Enolase 2 (EC 4.2.1.11) (2-phosphoglycerate dehydratase 2)
		(2-phospho- D-glycerate hydro-lyase 2).
16234	AK101750	Cytochrome P450 monooxygenase CYP72A5 (Fragment).
16544		Allergen V5/Tpx-1 related family protein.
16551		Hypothetical protein.
16936	AK111056	Hypothetical protein.
17013	AK103321	Conserved hypothetical protein.
17147		miRNA
17569	AK099961	DNL zinc finger domain containing protein.
17581	AK107260	Conserved hypothetical protein.
18023		Conserved hypothetical protein.
18082	CI439216	(No Hit)
18352		Plant regulator RWP-RK domain containing protein.
18858		Ribosomal protein S8 family protein.
18941		TPR-like domain containing protein.
19219	AY347881	Terpene synthase-like domain containing protein.
19989	CI544499	Protein of unknown function DUF568 domain containing protein.
20480		NONE
20574	CI088445	Protein kinase domain containing protein.
20723	AK106703	Non-protein coding transcript, uncharacterized transcript.
20840		Cytochrome P450 family protein.
21850	AK064115	ARK3 product/receptor-like serine/threonine protein kinase ARK3.
22098	AK110729	2OG-Fe(II) oxygenase domain containing protein.
22168	AK071829	Conserved hypothetical protein.
22186	AY324877	Na/H antiporter Nhx1.
22367		VQ domain containing protein.
22441		Basic-leucine zipper (bZIP) transcription factor domain containing protein.
22501		Protein kinase domain containing protein.
22746	AK120479	PITSLRE serine/threonine-protein kinase CDC2L2 (EC 2.7.1.37) (Galactosyltransferase
		associated protein kinase p58/GTA) (Cell division cycle 2-like 2) (CDK11). Splice isoform SV7.
22970	CI437849	UDP-glucuronosyl/UDP-glucosyltransferase family protein.
23024	AY224547	Hypothetical protein.
23108	AK108382	Cytochrome P450 family protein.
23752	AK105908	Glycoside hydrolase, family 1 protein.
23830	AK071493	Cysteine-rich polycomb-like protein.
23938	AK103556	C1-like domain containing protein.
24041		Peptidase A1, pepsin family protein.
24470	CI462655	Cell differentiation protein rcd1.
24925	AK066519	Hypothetical protein.
25163		NONE
25247
25574	CI479891	(No Hit)
26046	AK061393	BEL1-related homeotic protein 14 (Fragment).
26364	AK120815	Protein kinase domain containing protein.
26488
26525	CI453930	(No Hit)
26950	AK110867	Cytochrome P450 71D7 (EC 1.14.-.-).
27049	AK101503	TPR-like domain containing protein.
27153	AK065793	Amygdalin hydrolase isoform AH I precursor (EC 3.2.1.117).
27226	AK060380	Conserved hypothetical protein.
27461	AK063250	Hypothetical protein.
27567		NONE
27598	AK109618	Cyclin-like F-box domain containing protein.
27622
27714	AK061003	Hypothetical protein.
28225		Hypothetical protein.
28372		Hypothetical protein.
28600		Disease resistance protein family protein.
28684		Hypothetical protein.
28959	CI387041	(No Hit)
29050	AK101970	Conserved hypothetical protein.
29080		Hypothetical protein.
29152	CB628054	Conserved hypothetical protein.
29219		miRNA
29302		Zn-finger, CCHC type domain containing protein.
29317
29323	AK101276	Disease resistance protein family protein.
29387		Hypothetical protein.
29561		Protein of unknown function DUF538 family protein.
29646	AK064288	Vacuolar protein-sorting protein 45 homolog (AtVPS45).
29759	AK105284	Ribosomal protein L31e domain containing protein.
29844	BI305713	UDP-glucuronosyl/UDP-glucosyltransferase family protein.
29919		Hypothetical protein.
29934	AK059093	ABC-1 domain containing protein.
29946	AK105527	LOB domain protein 25.
30217	AK073260	Hypothetical protein.
30285	AK065351	Disease resistance protein family protein.
30493		Hypothetical protein.
30660		Hypothetical protein.
31102	CI226187	Conserved hypothetical protein.
31261	AK062047	Macrophage migration inhibitory factor family protein.
31507		Conserved hypothetical protein.
31709	AK058241	Gamma-glutamylcysteine synthetase (EC 6.3.2.2).
31785	AK106275	Conserved hypothetical protein.
32047		NONE
32243		Hypothetical protein.
32331	CI273660	(No Hit)
32672	AK062953	Protein of unknown function DUF81 domain containing protein.
33074	AK063466	Receptor protein kinase-like protein.
33118	AK102855	Helicase-like protein [Oryza sativa (japonica cultivar-group)].
33232	AK121639	Zn-finger, FYVE type domain containing protein.
33267		Hypothetical protein.
33390	AK059116	DNA-binding protein (Homeodomain-leucine zipper transcription factor).
33418		Hypothetical protein.
33432		Protein kinase family protein.
33620	AK069656	Peptidase, trypsin-like serine and cysteine proteases domain containing protein.
33792	CI273660	Plant lipid transfer/seed storage/trypsin-alpha amylase inhibitor domain containing protein.
33852		Hypothetical protein.
34942	AK058602	Hypothetical protein.
35267	AK120213	Cytochrome P450 family protein.
35465	CI426596	Conserved hypothetical protein.
35658	AK068140	TPR-like domain containing protein.
35741		U box domain containing protein.
36495	AK070155	Hypothetical protein.
36590	AK064368	Hypothetical protein.
37154		miRNA
37272		Polygalacturonase C (Fragment).
37691	AK073756	Peptidyl-tRNA hydrolase (EC 3.1.1.29) (PTH).
37964	AK060018	WRKY transcription factor 31.
38583		NONE
38786		Root cap family protein.
39110	AK105995	Prenylated rab acceptor PRA1 family protein.
39202		Heavy metal transport/detoxification protein domain containing protein.
39393		miRNA
39589		Glycoside hydrolase, family 19 protein.
39890	AK062676	Hypothetical protein.
40126	D85239	Superoxide dismutase [Cu-Zn], chloroplast precursor (EC 1.15.1.1).
40176	CI058742	(No Hit)
40201	AK060456	Conserved hypothetical protein.
40294	CI419730	AAA ATPase, central region domain containing protein.
40539	AK071848	Nonaspanin (TM9SF) family protein.
40819	AK105635	TGF-beta receptor, type I/II extracellular region family protein.
41944	CI483680	(No Hit)
41946	AY398581	Myb-related protein Atmyb5 (Myb-related protein 5) (MYB transcription factor).
42294		Hypothetical protein.
42570	AK073649	Eukaryotic protein of unknown function DUF914 family protein.
42622	CI454026	(No Hit)
42631	AK121609	Conserved hypothetical protein.
42654	AK067858	Conserved hypothetical protein.
42892		TPR-like domain containing protein.
43412	AK099177	Nodulin-like protein 5NG4.
43587	AK119332	Zn-finger, RING domain containing protein.
43700	AK110257	Conserved hypothetical protein.
43703	AK105152	Protein of unknown function DUF81 domain containing protein.
43724		miRNA
43796
44882
